# Supplementary material for: Genome-wide comparative analyses of correlated and uncorrelated phenotypes identify major pleiotropic variants in dairy cattle
Source: Sci Rep. 2017 Aug 23;7:9248. doi: 10.1038/s41598-017-09788-9 (PMC5569018; doi:10.1038/s41598-017-09788-9)
Supplement: Supplementary file 1 — Supplementary Table [file 41598_2017_9788_MOESM1_ESM.xlsx]

## Sheet: title page
Genome-wide comparative analyses of correlated and uncorrelated phenotypes identify major pleiotropic variants in dairy cattle
Ruidong Xiang1,2,*, Iona M. MacLeod2, Sunduimijid Bolormaa2,3 and Michael E. Goddard1,2
1Faculty of Veterinary & Agricultural Science, University of Melbourne, Parkville, Victoria 3010, Australia. 2AgriBio, Dept. Economic Development, Jobs, Transport & Resources, Bundoora, Victoria 3083, Australia. 3Cooperative Research Centre for Sheep Industry Innovation, Armidale, NSW 2351, Australia.
*Corresponding author: Ruidong Xiang (ruidong.xiang@unimelb.edu.au)

## Sheet: S1.Animals
Sex	Breeds	Animal number	Totals
Bull (discovery)	Holstein	2299
	Jersey	485
	Australian Red	57	2841
Cow (validation)	Holstein	4330
	Jersey	2151
	Australian Red	253
	MIX (Holstein & Jersey)	87	6821
All			9662
MIX breed had labels containing both Holstein and Jersey.

## Sheet: S2.bull 25 PC loadings
traits	PC1	PC2	PC3	PC4	PC5	PC6	PC7	PC8	PC9	PC10	PC11	PC12	PC13	PC14	PC15	PC16	PC17	PC18	PC19	PC20	PC21	PC22	PC23	PC24	PC25
01.Prot	-0.243	-0.413	0.087	0.149	-0.092	-0.052	0.063	0.083	0.036	-0.127	0.078	-0.009	0.034	-0.075	0.047	0.014	-0.025	-0.109	-0.341	-0.031	-0.018	0	-0.118	0.298	0.673
02.Fat	-0.187	-0.371	0.045	0.141	-0.005	-0.044	0.173	0.104	0.054	-0.209	-0.083	0.169	-0.202	-0.165	-0.273	-0.206	0.302	0.589	0.115	-0.015	0.063	-0.047	0.002	-0.112	-0.164
03.Milk	-0.239	-0.374	0.1	0.187	-0.176	-0.082	-0.033	-0.002	0.045	-0.01	0.115	0.02	0.107	-0.027	0.133	0.092	-0.146	-0.276	-0.34	-0.031	-0.121	0.032	-0.135	-0.104	-0.638
04.SCC	0.068	0.121	-0.048	0.207	0.5	-0.052	-0.253	0.164	0.195	-0.381	0.274	-0.057	0.232	-0.486	-0.125	0.04	-0.085	-0.085	0.046	0.011	0.068	0.007	-0.011	-0.014	-0.032
05.SurvDi	-0.141	-0.232	0.102	-0.403	-0.191	0.088	0.194	0.043	-0.126	-0.29	-0.201	0	0.123	-0.244	-0.069	0.098	-0.264	-0.283	0.529	0.024	0.086	0.035	-0.036	-0.021	0.004
06.Fert	-0.144	-0.136	0.005	0.465	0.067	-0.241	-0.197	-0.103	0.173	0.249	0.034	0.325	-0.098	0.221	-0.005	0.031	-0.142	-0.167	0.55	0.111	0.003	-0.047	0.03	0.048	0.085
07.Temp	0.147	0.184	0.012	0.301	-0.431	0.092	0.048	-0.019	0.173	-0.516	-0.03	0.052	-0.173	0.036	0.138	0.023	0.026	-0.125	-0.025	-0.009	-0.065	-0.094	0.526	-0.023	0.012
08.MSpeed	0.123	0.057	-0.096	0.274	-0.404	0.058	0.078	0.312	-0.189	0.466	0.042	0.012	0.339	-0.403	-0.201	-0.014	-0.083	0.074	0.022	-0.009	0.044	-0.004	0.195	0.029	0.023
09.Stat	-0.213	-0.036	-0.082	0.009	-0.17	0.317	-0.315	-0.454	-0.015	0.037	0.103	-0.021	0.228	-0.257	0.423	0.108	0.345	0.17	0.157	0.013	0.071	-0.065	-0.062	-0.038	0.049
10.Like	0.251	0.248	-0.03	0.238	-0.339	0.041	0.056	0.051	0.111	-0.182	-0.029	0.034	-0.076	-0.006	0.004	-0.039	-0.006	0.029	0.092	-0.013	0.072	0.117	-0.777	0.09	-0.018
11.Angul	-0.211	0.192	0.146	0.217	0.203	0.186	0.04	0.006	-0.095	0.11	-0.488	0.125	-0.16	-0.2	0.001	-0.108	0.163	-0.332	-0.091	-0.469	0.152	-0.124	-0.05	-0.121	0.018
11.Bone	-0.179	0.233	0.425	0.089	0.048	0.085	0.023	-0.005	-0.102	-0.013	-0.194	0.006	0.079	-0.064	-0.016	-0.116	-0.066	0.032	-0.107	0.692	-0.14	-0.346	-0.085	-0.029	0.008
11.CentL	-0.288	0.157	-0.048	0.013	-0.102	-0.091	0.026	0.046	0.172	-0.06	-0.01	-0.225	0.231	0.28	-0.276	0.48	-0.019	0.143	-0.01	-0.184	0.261	-0.468	-0.056	-0.027	-0.008
11.ChestW	0.05	-0.106	-0.553	0.032	0.052	-0.014	0.192	-0.042	0.01	0.013	-0.139	0.051	-0.082	-0.072	-0.192	0.262	0.413	-0.348	-0.091	0.421	0.027	0.01	-0.045	-0.133	0.018
11.ForeA	-0.184	0.22	-0.191	-0.235	-0.116	-0.236	-0.012	-0.191	0.086	0.047	0.065	0.452	-0.262	-0.29	0.051	0.018	-0.355	0.112	-0.254	0.081	0.368	-0.031	0.023	0.015	0.002
11.MuzW	0.011	-0.101	-0.467	0.165	0.136	0.135	0.059	-0.125	-0.03	-0.167	-0.394	0.066	0.423	0.209	0.112	-0.298	-0.371	0.174	-0.083	0.006	0.006	-0.033	0.003	-0.007	-0.002
11.PinSet	0.007	-0.094	0.01	-0.182	0.027	0.62	-0.06	0.372	0.539	0.156	0.055	0.282	-0.02	0.11	0.025	0.034	-0.06	-0.012	-0.04	0.065	0.018	-0.028	-0.012	-0.089	0.021
11.PinW	-0.193	0.016	-0.151	0.123	-0.03	0.451	-0.016	-0.304	-0.202	-0.007	0.363	-0.213	-0.291	0.043	-0.457	-0.204	-0.243	-0.099	0.007	-0.014	-0.035	-0.037	-0.023	-0.022	0.005
11.RSet	0.034	0.102	0.154	0.11	0.195	0.073	0.78	-0.278	0.118	0.059	0.315	0.174	0.223	-0.006	0.121	0.046	0.036	-0.014	0.049	-0.07	0.014	0.014	0.017	0.026	-0.014
11.RearAH	-0.235	0.168	0.008	-0.088	-0.084	-0.029	-0.101	0.232	-0.302	-0.19	0.284	0.343	0.305	0.325	-0.067	-0.307	0.298	-0.184	-0.01	0.024	0.267	0.125	0.009	-0.052	-0.003
11.RearAW	-0.203	0.028	-0.2	0.167	0.139	0.091	0.183	0.438	-0.287	-0.003	0.141	-0.246	-0.306	0.031	0.518	0.101	-0.12	0.096	0.127	0.104	0.213	-0.045	-0.013	-0.037	-0.036
11.TeatPF	-0.227	0.077	-0.077	-0.082	-0.125	-0.209	0.103	-0.002	0.497	0.143	-0.009	-0.469	0.027	-0.063	0.063	-0.528	0.099	-0.157	0.073	0.079	0.184	0.046	0.045	-0.018	-0.016
11.UdTex	-0.297	0.17	0.147	0.157	0.022	0.099	-0.003	-0.049	0.072	-0.013	-0.207	-0.113	0.051	0.071	-0.123	0.285	-0.059	0.147	-0.054	0.139	0.117	0.765	0.111	-0.016	0.015
24.OType	-0.309	0.221	-0.21	-0.094	0.027	0.039	0.037	0.112	0.038	-0.018	-0.053	0.096	-0.026	-0.062	-0.023	0.01	0.115	0.016	0.083	-0.059	-0.397	-0.013	0.03	0.731	-0.224
25.Mamm	-0.305	0.217	-0.165	-0.064	-0.079	-0.154	0.052	0.108	0.042	-0.021	0.084	0.077	0.025	-0.062	0.041	0.011	-0.062	0.063	0.042	-0.137	-0.618	0.049	-0.104	-0.539	0.219
colour represents the max absolute value in each column

## Sheet: S3.multi-trait results
SNP.ID	chr	ps	rt.chi.p	rt.FDR	pc.chi.p	pc.FDR	ct.chi.p	ct.FDR	trait.type
BOVINEHD1400018279	14	65376465	1.20691e-05	0.0133673	0.000141034	0.0838503	9.51891e-06	0.0105428	CT
BOVINEHD1400018281	14	65385787	1.20691e-05	0.0133673	0.000141034	0.0838503	9.51891e-06	0.0105428	CT
BOVINEHD2000009776	20	34011324	1.38817e-05	0.0150197	1.57782e-05	0.0148137	8.07837e-06	0.00927622	CT
BOVINEHD2900014337	29	48543568	2.84876e-05	0.0274053	2.41539e-05	0.0208983	7.95679e-06	0.00919656	CT
BOVINEHD0600023601	6	85843137	1.56503e-05	0.0164126	4.48592e-06	0.00492247	9.00752e-06	0.0101933	CT.PC
BOVINEHD0600024228	6	88579659	1.15353e-05	0.0128367	3.29612e-06	0.00373905	5.87577e-06	0.00705843	CT.PC
BOVINEHD0600024229	6	88583177	1.15353e-05	0.0128367	3.29612e-06	0.00373905	5.87577e-06	0.00705843	CT.PC
BOVINEHD0600024230	6	88585964	1.15353e-05	0.0128367	3.29612e-06	0.00373905	5.87577e-06	0.00705843	CT.PC
BOVINEHD0600024236	6	88596305	1.14903e-05	0.0128367	3.18329e-06	0.00363747	5.84202e-06	0.00705843	CT.PC
BOVINEHD2000010401	20	36293763	1.58449e-05	0.0164126	3.38962e-06	0.00379005	9.27635e-06	0.0103229	CT.PC
BOVINEHD2000010402	20	36294919	1.58449e-05	0.0164126	3.38962e-06	0.00379005	9.27635e-06	0.0103229	CT.PC
BOVINEHD2000010403	20	36295677	1.58449e-05	0.0164126	3.38962e-06	0.00379005	9.27635e-06	0.0103229	CT.PC
BOVINEHD2000010404	20	36296488	1.58449e-05	0.0164126	3.38962e-06	0.00379005	9.27635e-06	0.0103229	CT.PC
BOVINEHD2000010405	20	36299731	1.58449e-05	0.0164126	3.38962e-06	0.00379005	9.27635e-06	0.0103229	CT.PC
BOVINEHD2000010408	20	36306435	1.58449e-05	0.0164126	3.38962e-06	0.00379005	9.27635e-06	0.0103229	CT.PC
BOVINEHD2000010953	20	38401412	1.44833e-05	0.0155272	6.01249e-07	0.000775988	6.11919e-06	0.00727621	CT.PC
BOVINEHD2000010955	20	38406402	1.44833e-05	0.0155272	6.01249e-07	0.000775988	6.11919e-06	0.00727621	CT.PC
BOVINEHD2000010956	20	38412185	1.44833e-05	0.0155272	6.01249e-07	0.000775988	6.11919e-06	0.00727621	CT.PC
BOVINEHD2000012173	20	42351281	2.09745e-05	0.0208631	1.09972e-06	0.00137391	8.38333e-06	0.00953294	CT.PC
BOVINEHD2000012176	20	42357039	2.09745e-05	0.0208631	1.09972e-06	0.00137391	8.38333e-06	0.00953294	CT.PC
BOVINEHD0100042331	1	146531838	4.58783e-06	0.00568621	2.88403e-06	0.00334446	3.28869e-06	0.0042361	CT.PC.RT
BOVINEHD0300005054	3	15451257	1.12095e-06	0.00165667	7.68105e-06	0.00794263	7.41073e-07	0.00110262	CT.PC.RT
ARS-BFGL-NGS-64215	3	15525599	3.0153e-07	0.00048881	5.75981e-06	0.00611896	3.11075e-07	0.000506034	CT.PC.RT
BOVINEHD0300005120	3	15632410	1.4116e-09	3.51771e-06	2.95701e-08	5.15022e-05	1.59839e-09	3.98322e-06	CT.PC.RT
BOVINEHD0500025193	5	88850154	5.71654e-06	0.00686715	6.78939e-07	0.00086201	5.00659e-06	0.00618886	CT.PC.RT
BOVINEHD0500030387	5	105773582	5.47406e-06	0.00664401	4.48646e-06	0.00492247	3.29216e-06	0.0042361	CT.PC.RT
BOVINEHD0600005404	6	19487161	4.52549e-06	0.00565382	3.80736e-06	0.00422687	2.11603e-06	0.00285693	CT.PC.RT
BOVINEHD0600022669	6	81925149	7.55106e-08	0.000144986	1.77766e-07	0.000253911	9.62202e-08	0.000183996	CT.PC.RT
BOVINEHD0600022670	6	81929326	1.09822e-07	0.000198653	2.05163e-07	0.000284374	1.5018e-07	0.000267525	CT.PC.RT
BOVINEHD0600022672	6	81938118	1.09822e-07	0.000198653	2.05163e-07	0.000284374	1.5018e-07	0.000267525	CT.PC.RT
BOVINEHD0600022673	6	81940616	7.55106e-08	0.000144986	1.77766e-07	0.000253911	9.62202e-08	0.000183996	CT.PC.RT
BOVINEHD0600022674	6	81946116	7.55106e-08	0.000144986	1.77766e-07	0.000253911	9.62202e-08	0.000183996	CT.PC.RT
BOVINEHD0600022675	6	81947769	7.55106e-08	0.000144986	1.77766e-07	0.000253911	9.62202e-08	0.000183996	CT.PC.RT
BOVINEHD4100005209	6	81966383	7.55106e-08	0.000144986	1.77766e-07	0.000253911	9.62202e-08	0.000183996	CT.PC.RT
BOVINEHD4100005283	6	87001138	4.37424e-08	8.64693e-05	8.02144e-09	1.54018e-05	4.41743e-08	8.88222e-05	CT.PC.RT
ARS-BFGL-NGS-118182	6	88592295	7.35562e-06	0.00850887	1.99908e-06	0.00238312	3.90155e-06	0.00490045	CT.PC.RT
BOVINEHD0600024233	6	88592892	6.43156e-06	0.00755181	1.80888e-06	0.00217297	3.33646e-06	0.0042361	CT.PC.RT
BOVINEHD0600024234	6	88593468	6.43156e-06	0.00755181	1.80888e-06	0.00217297	3.33646e-06	0.0042361	CT.PC.RT
BOVINEHD0600024235	6	88595163	9.69224e-06	0.0109417	2.67912e-06	0.00313791	5.16678e-06	0.00637007	CT.PC.RT
BOVINEHD0600024238	6	88602728	6.43156e-06	0.00755181	1.80888e-06	0.00217297	3.33646e-06	0.0042361	CT.PC.RT
BOVINEHD0600024242	6	88607075	6.43156e-06	0.00755181	1.80888e-06	0.00217297	3.33646e-06	0.0042361	CT.PC.RT
BOVINEHD0600024243	6	88609449	6.43156e-06	0.00755181	1.80888e-06	0.00217297	3.33646e-06	0.0042361	CT.PC.RT
BOVINEHD0600024244	6	88610383	6.43156e-06	0.00755181	1.80888e-06	0.00217297	3.33646e-06	0.0042361	CT.PC.RT
BOVINEHD0700007627	7	27383422	6.46247e-06	0.00756914	8.15027e-06	0.00833709	3.47117e-06	0.00438339	CT.PC.RT
BOVINEHD1400000143	14	1427669	4.31768e-12	1.55602e-08	1.43633e-12	4.42708e-09	2.81824e-12	1.03152e-08	CT.PC.RT
BOVINEHD1400000164	14	1486102	3.51542e-10	9.35777e-07	8.18209e-12	2.17801e-08	4.51491e-10	1.19504e-06	CT.PC.RT
BOVINEHD1400000165	14	1486682	3.51542e-10	9.35777e-07	8.18209e-12	2.17801e-08	4.51491e-10	1.19504e-06	CT.PC.RT
BOVINEHD1400000166	14	1487447	1.3716e-10	3.91826e-07	3.41915e-12	9.53491e-09	1.72927e-10	4.9703e-07	CT.PC.RT
HAPMAP30383-BTC-005848	14	1489496	3.58597e-63	5.41942e-59	9.78537e-56	1.23903e-51	1.1476e-65	1.79217e-61	CT.PC.RT
BOVINEHD1400000167	14	1493001	2.92051e-10	7.90898e-07	7.21925e-12	1.9438e-08	3.77002e-10	1.03289e-06	CT.PC.RT
BOVINEHD4100010510	14	1494482	1.16697e-10	3.35414e-07	3.09081e-12	8.67088e-09	1.46966e-10	4.27659e-07	CT.PC.RT
BOVINEHD4100010511	14	1497296	1.16697e-10	3.35414e-07	3.09081e-12	8.67088e-09	1.46966e-10	4.27659e-07	CT.PC.RT
BOVINEHD1400000170	14	1504519	1.16697e-10	3.35414e-07	3.09081e-12	8.67088e-09	1.46966e-10	4.27659e-07	CT.PC.RT
BOVINEHD4100010512	14	1509091	1.16697e-10	3.35414e-07	3.09081e-12	8.67088e-09	1.46966e-10	4.27659e-07	CT.PC.RT
BTA-34956-NO-RS	14	1514056	1.96603e-10	5.45019e-07	4.18168e-12	1.14568e-08	2.39039e-10	6.78723e-07	CT.PC.RT
BOVINEHD1400000172	14	1514738	1.16697e-10	3.35414e-07	3.09081e-12	8.67088e-09	1.46966e-10	4.27659e-07	CT.PC.RT
BOVINEHD4100010513	14	1516428	1.16697e-10	3.35414e-07	3.09081e-12	8.67088e-09	1.46966e-10	4.27659e-07	CT.PC.RT
BOVINEHD1400000173	14	1517553	1.16697e-10	3.35414e-07	3.09081e-12	8.67088e-09	1.46966e-10	4.27659e-07	CT.PC.RT
BOVINEHD4100010514	14	1518492	1.16697e-10	3.35414e-07	3.09081e-12	8.67088e-09	1.46966e-10	4.27659e-07	CT.PC.RT
BOVINEHD1400000174	14	1522098	1.16697e-10	3.35414e-07	3.09081e-12	8.67088e-09	1.46966e-10	4.27659e-07	CT.PC.RT
BOVINEHD4100010515	14	1524573	1.16697e-10	3.35414e-07	3.09081e-12	8.67088e-09	1.46966e-10	4.27659e-07	CT.PC.RT
BOVINEHD4100010516	14	1527842	1.53149e-10	4.34848e-07	2.98062e-12	8.67088e-09	1.68157e-10	4.86304e-07	CT.PC.RT
BOVINEHD4100010517	14	1529914	1.16697e-10	3.35414e-07	3.09081e-12	8.67088e-09	1.46966e-10	4.27659e-07	CT.PC.RT
BOVINEHD1400000187	14	1585385	5.86439e-15	2.45309e-11	8.63625e-16	3.51832e-12	1.36089e-14	5.59277e-11	CT.PC.RT
BOVINEHD1400000188	14	1588879	2.16891e-126	1.12903e-121	8.61429e-107	4.4842e-102	1.67287e-138	8.7082e-134	CT.PC.RT
BOVINEHD1400000199	14	1638045	7.2203e-126	3.3827e-121	1.64383e-106	7.70132e-102	4.30956e-138	2.01902e-133	CT.PC.RT
BOVINEHD1400000200	14	1640406	2.16891e-126	1.12903e-121	8.61429e-107	4.4842e-102	1.67287e-138	8.7082e-134	CT.PC.RT
ARS-BFGL-NGS-57820	14	1651311	5.80621e-133	9.06732e-128	2.18505e-111	3.41231e-106	2.34669e-146	3.66473e-141	CT.PC.RT
BOVINEHD1400000204	14	1667797	2.51314e-132	2.9435e-127	4.07534e-109	2.72755e-104	3.17944e-145	3.7239e-140	CT.PC.RT
BOVINEHD4100010518	14	1672047	9.13402e-40	8.7332e-36	3.19522e-37	2.9352e-33	1.47864e-40	1.41376e-36	CT.PC.RT
BOVINEHD1400000205	14	1672913	9.13402e-40	8.7332e-36	3.19522e-37	2.9352e-33	1.47864e-40	1.41376e-36	CT.PC.RT
ARS-BFGL-NGS-34135	14	1675278	1.48833e-40	1.48358e-36	1.73221e-36	1.5312e-32	2.91454e-41	2.90523e-37	CT.PC.RT
BOVINEHD1400000206	14	1679844	3.13321e-131	2.097e-126	2.81179e-109	2.19553e-104	4.13534e-144	2.76771e-139	CT.PC.RT
BOVINEHD1400000207	14	1683767	2.07652e-38	1.94569e-34	1.73112e-36	1.5312e-32	3.58085e-39	3.2262e-35	CT.PC.RT
ARS-BFGL-NGS-94706	14	1696470	1.77391e-42	1.80668e-38	9.95717e-39	1.01411e-34	7.08872e-43	7.21968e-39	CT.PC.RT
BOVINEHD1400000216	14	1736599	2.59356e-179	6.07538e-174	2.61281e-151	6.12048e-146	8.04909e-204	1.88549e-198	CT.PC.RT
ARS-BFGL-NGS-4939	14	1801116	2.14375e-226	1.00434e-220	2.07666e-183	9.72909e-178	7.51222e-264	3.51946e-258	CT.PC.RT
BOVINEHD1400000239	14	1855090	2.3729e-102	6.1761e-98	5.98361e-80	1.27423e-75	2.85458e-107	7.03876e-103	CT.PC.RT
BOVINEHD1400000241	14	1861799	2.3729e-102	6.1761e-98	5.98361e-80	1.27423e-75	2.85458e-107	7.03876e-103	CT.PC.RT
BOVINEHD1400000243	14	1868636	2.03421e-118	7.33096e-114	6.10013e-93	2.19838e-88	2.06023e-125	7.42471e-121	CT.PC.RT
BOVINEHD1400000246	14	1880378	2.03421e-118	7.33096e-114	6.10013e-93	2.19838e-88	2.06023e-125	7.42471e-121	CT.PC.RT
BOVINEHD1400000249	14	1892559	2.03421e-118	7.33096e-114	6.10013e-93	2.19838e-88	2.06023e-125	7.42471e-121	CT.PC.RT
BOVINEHD1400000251	14	1911696	1.5461e-87	3.01811e-83	9.54002e-69	1.65536e-64	9.02197e-91	1.76116e-86	CT.PC.RT
HAPMAP52798-SS46526455	14	1923292	2.61828e-87	4.90664e-83	1.89685e-69	3.41796e-65	1.21541e-90	2.27767e-86	CT.PC.RT
BOVINEHD1400000256	14	1943598	5.60007e-89	1.14071e-84	9.68771e-70	1.81547e-65	2.44828e-92	4.98702e-88	CT.PC.RT
BOVINEHD1400000258	14	1949077	1.9244e-08	4.19339e-05	8.67935e-11	2.10687e-07	2.4206e-08	5.04021e-05	CT.PC.RT
BOVINEHD1400000259	14	1951389	1.5548e-08	3.43594e-05	6.46608e-11	1.59439e-07	1.96473e-08	4.16388e-05	CT.PC.RT
ARS-BFGL-NGS-71749	14	1954317	6.78885e-06	0.00791185	1.23612e-07	0.0001905	9.08724e-06	0.0102587	CT.PC.RT
BOVINEHD1400000261	14	1962021	3.72359e-08	7.4551e-05	1.55515e-10	3.67971e-07	3.72797e-08	7.52822e-05	CT.PC.RT
BOVINEHD1400000262	14	1967325	2.81026e-85	5.06384e-81	4.16945e-74	8.49296e-70	4.74495e-90	8.54999e-86	CT.PC.RT
UA-IFASA-6878	14	2002873	1.72026e-37	1.49248e-33	6.00787e-29	4.13923e-25	1.09671e-37	9.51493e-34	CT.PC.RT
BOVINEHD1400000275	14	2019390	1.26385e-131	9.86854e-127	6.36351e-111	5.96258e-106	1.46559e-144	1.14437e-139	CT.PC.RT
BOVINEHD1400000277	14	2027812	2.40815e-06	0.0032327	9.20132e-08	0.000146129	3.24401e-06	0.0042217	CT.PC.RT
BOVINEHD1400000281	14	2046297	1.26385e-131	9.86854e-127	6.36351e-111	5.96258e-106	1.46559e-144	1.14437e-139	CT.PC.RT
BOVINEHD1400000282	14	2051225	5.95687e-101	1.46883e-96	1.17008e-85	3.22458e-81	7.67697e-108	2.11567e-103	CT.PC.RT
ARS-BFGL-NGS-107379	14	2054457	1.98865e-104	6.65483e-100	1.20654e-87	4.03758e-83	1.96883e-111	6.58854e-107	CT.PC.RT
BOVINEHD1400000283	14	2057629	1.50497e-102	4.40673e-98	1.63983e-86	4.80161e-82	1.42002e-109	4.15798e-105	CT.PC.RT
BOVINEHD1400000285	14	2066638	1.50497e-102	4.40673e-98	1.63983e-86	4.80161e-82	1.42002e-109	4.15798e-105	CT.PC.RT
BOVINEHD1400000286	14	2069181	1.0557e-99	2.24814e-95	1.07613e-84	2.52082e-80	2.14857e-106	4.57547e-102	CT.PC.RT
BOVINEHD1400000287	14	2076458	2.70998e-100	6.0458e-96	3.95213e-85	9.74508e-81	4.71682e-107	1.0523e-102	CT.PC.RT
BOVINEHD1400000290	14	2089613	2.70998e-100	6.0458e-96	3.95213e-85	9.74508e-81	4.71682e-107	1.0523e-102	CT.PC.RT
ARS-BFGL-NGS-18365	14	2117455	9.16231e-64	1.43084e-59	6.68513e-51	7.82993e-47	3.43419e-65	5.19003e-61	CT.PC.RT
BOVINEHD4100010520	14	2118405	4.65013e-46	4.95131e-42	3.06296e-38	2.92855e-34	6.13573e-47	6.53313e-43	CT.PC.RT
BOVINEHD1400000299	14	2132257	1.90151e-65	3.07192e-61	1.41061e-51	1.69453e-47	1.28561e-66	2.07692e-62	CT.PC.RT
BOVINEHD4100010521	14	2135276	1.76224e-54	2.01367e-50	3.4324e-44	3.73971e-40	3.40753e-55	3.89371e-51	CT.PC.RT
BOVINEHD4100010522	14	2139958	1.90151e-65	3.07192e-61	1.41061e-51	1.69453e-47	1.28561e-66	2.07692e-62	CT.PC.RT
BOVINEHD1400000300	14	2147133	1.16791e-37	1.03238e-33	5.8182e-39	6.05737e-35	2.87841e-38	2.5444e-34	CT.PC.RT
UA-IFASA-8997	14	2194228	1.72829e-10	4.87772e-07	4.31777e-10	9.81974e-07	2.59602e-10	7.32668e-07	CT.PC.RT
BOVINEHD4100010523	14	2198215	1.16469e-07	0.000205134	6.75174e-07	0.000859559	1.95437e-07	0.000341649	CT.PC.RT
BOVINEHD4100010525	14	2207994	9.70468e-10	2.45764e-06	1.93862e-08	3.44031e-05	9.63318e-10	2.46619e-06	CT.PC.RT
BOVINEHD1400000319	14	2219371	1.58043e-17	7.87692e-14	5.05901e-20	2.49488e-16	5.12142e-18	2.57997e-14	CT.PC.RT
BOVINEHD4100010527	14	2227613	2.33827e-47	2.54762e-43	4.72596e-45	5.27167e-41	5.42607e-49	5.91187e-45	CT.PC.RT
BOVINEHD4100010528	14	2230450	2.1604e-38	1.94643e-34	1.63423e-38	1.59507e-34	5.87347e-40	5.39551e-36	CT.PC.RT
BOVINEHD4100010529	14	2233835	2.1604e-38	1.94643e-34	1.63423e-38	1.59507e-34	5.87347e-40	5.39551e-36	CT.PC.RT
HAPMAP24715-BTC-001973	14	2239085	6.47671e-45	6.74294e-41	3.127e-43	3.32953e-39	1.69718e-46	1.76695e-42	CT.PC.RT
BOVINEHD4100010530	14	2246868	2.40186e-08	5.09791e-05	7.85764e-07	0.000992261	7.69567e-08	0.000150854	CT.PC.RT
BOVINEHD1400000324	14	2257386	9.04985e-76	1.57031e-71	6.15994e-74	1.20247e-69	5.53747e-82	9.60849e-78	CT.PC.RT
BOVINEHD1400000325	14	2264522	2.31865e-07	0.000383846	4.09573e-08	6.97761e-05	3.0315e-07	0.000496591	CT.PC.RT
BOVINEHD4100010531	14	2267378	1.65606e-07	0.000287356	2.95713e-08	5.15022e-05	2.15524e-07	0.000369863	CT.PC.RT
BOVINEHD4100010532	14	2270946	2.31865e-07	0.000383846	4.09573e-08	6.97761e-05	3.0315e-07	0.000496591	CT.PC.RT
BOVINEHD1400000326	14	2273502	7.86409e-28	5.49897e-24	3.33082e-30	2.40074e-26	6.63449e-29	4.63917e-25	CT.PC.RT
BTA-35941-NO-RS	14	2276443	8.84586e-34	7.53503e-30	1.52397e-33	1.18997e-29	1.134e-34	9.65954e-31	CT.PC.RT
BOVINEHD1400000331	14	2306572	1.48088e-14	6.13973e-11	3.53858e-15	1.38151e-11	8.66942e-15	3.59434e-11	CT.PC.RT
ARS-BFGL-NGS-101653	14	2319504	1.36206e-15	6.19537e-12	2.98703e-16	1.28387e-12	9.50121e-16	4.32165e-12	CT.PC.RT
BOVINEHD1400000337	14	2328943	7.54575e-30	5.89195e-26	1.63505e-28	1.11017e-24	4.15371e-30	3.19017e-26	CT.PC.RT
BOVINEHD1400000341	14	2342883	8.10297e-16	3.72179e-12	8.36849e-17	3.73393e-13	5.60379e-16	2.57389e-12	CT.PC.RT
ARS-BFGL-NGS-26520	14	2386688	3.35954e-31	2.8106e-27	1.58519e-29	1.12524e-25	1.26727e-31	1.00629e-27	CT.PC.RT
BOVINEHD1400000358	14	2395671	2.54894e-15	1.09557e-11	4.07296e-16	1.71908e-12	1.91757e-15	8.242e-12	CT.PC.RT
BOVINEHD4100010534	14	2398876	2.54894e-15	1.09557e-11	4.07296e-16	1.71908e-12	1.91757e-15	8.242e-12	CT.PC.RT
BOVINEHD4100010536	14	2420538	2.18338e-15	9.55992e-12	4.30195e-16	1.78359e-12	1.64447e-15	7.2003e-12	CT.PC.RT
BOVINEHD4100010537	14	2428314	2.00941e-06	0.00276071	3.04346e-06	0.00351196	4.73138e-06	0.00587969	CT.PC.RT
BOVINEHD4100010538	14	2439582	2.18338e-15	9.55992e-12	4.30195e-16	1.78359e-12	1.64447e-15	7.2003e-12	CT.PC.RT
BOVINEHD4100010539	14	2462143	1.50007e-25	9.24709e-22	5.48007e-29	3.83195e-25	1.02111e-25	6.29455e-22	CT.PC.RT
HAPMAP30374-BTC-002159	14	2468020	8.62107e-27	5.53281e-23	2.94986e-30	2.15938e-26	3.27432e-27	2.10138e-23	CT.PC.RT
BOVINEHD1400000372	14	2472363	6.76359e-13	2.5762e-09	1.0794e-14	4.04559e-11	5.20243e-13	1.98157e-09	CT.PC.RT
BOVINEHD4100010541	14	2480131	3.71535e-13	1.45053e-09	4.05065e-15	1.55551e-11	1.96316e-13	7.92875e-10	CT.PC.RT
BOVINEHD4100010542	14	2488265	3.45698e-10	9.30799e-07	6.67659e-11	1.63768e-07	4.1251e-10	1.1236e-06	CT.PC.RT
BOVINEHD4100010543	14	2503148	6.50437e-12	2.30855e-08	3.06882e-14	1.12323e-10	6.02031e-12	2.12068e-08	CT.PC.RT
BOVINEHD1400000389	14	2518104	2.42955e-06	0.00325211	1.89543e-07	0.000268279	4.28108e-06	0.00533562	CT.PC.RT
HAPMAP30086-BTC-002066	14	2524432	1.66009e-22	9.72187e-19	1.47352e-22	7.75666e-19	3.63053e-22	2.09987e-18	CT.PC.RT
BOVINEHD4100010545	14	2530056	8.97986e-22	5.06873e-18	7.55215e-22	3.84583e-18	1.87526e-21	9.98357e-18	CT.PC.RT
BOVINEHD1400000397	14	2546847	1.6498e-15	7.432e-12	2.68112e-16	1.16306e-12	3.36752e-15	1.43425e-11	CT.PC.RT
BOVINEHD4100010547	14	2550078	2.40479e-08	5.09791e-05	2.10433e-09	4.51995e-06	3.14259e-08	6.45744e-05	CT.PC.RT
HAPMAP30646-BTC-002054	14	2553525	2.39111e-11	7.88893e-08	9.16254e-12	2.42289e-08	3.44969e-11	1.13019e-07	CT.PC.RT
BOVINEHD1400000398	14	2564913	1.68659e-06	0.00240904	1.18506e-07	0.00018384	2.75379e-06	0.00361385	CT.PC.RT
BOVINEHD4100010548	14	2566015	1.68659e-06	0.00240904	1.18506e-07	0.00018384	2.75379e-06	0.00361385	CT.PC.RT
BOVINEHD1400000399	14	2567022	1.68659e-06	0.00240904	1.18506e-07	0.00018384	2.75379e-06	0.00361385	CT.PC.RT
BOVINEHD1400000400	14	2568452	9.25354e-17	4.46935e-13	1.62174e-17	7.30561e-14	1.14293e-16	5.5202e-13	CT.PC.RT
BOVINEHD4100010550	14	2582351	3.9206e-07	0.000614312	1.504e-07	0.000218865	4.5595e-07	0.000702708	CT.PC.RT
BOVINEHD1400000405	14	2586494	3.4962e-07	0.000560946	1.4531e-07	0.000216806	4.13467e-07	0.000656639	CT.PC.RT
BOVINEHD1400000406	14	2590718	3.9206e-07	0.000614312	1.504e-07	0.000218865	4.5595e-07	0.000702708	CT.PC.RT
BOVINEHD1400000407	14	2591707	3.4962e-07	0.000560946	1.4531e-07	0.000216806	4.13467e-07	0.000656639	CT.PC.RT
BOVINEHD1400000408	14	2592261	3.9206e-07	0.000614312	1.504e-07	0.000218865	4.5595e-07	0.000702708	CT.PC.RT
BOVINEHD1400000409	14	2593191	3.9206e-07	0.000614312	1.504e-07	0.000218865	4.5595e-07	0.000702708	CT.PC.RT
BOVINEHD1400000410	14	2593930	6.35021e-07	0.000965928	2.35433e-07	0.000324412	7.18215e-07	0.00107502	CT.PC.RT
BOVINEHD1400000411	14	2594754	3.9206e-07	0.000614312	1.504e-07	0.000218865	4.5595e-07	0.000702708	CT.PC.RT
BOVINEHD1400000412	14	2596282	3.9206e-07	0.000614312	1.504e-07	0.000218865	4.5595e-07	0.000702708	CT.PC.RT
BOVINEHD1400000414	14	2597718	1.10035e-10	3.35414e-07	2.04837e-11	5.21552e-08	1.35255e-10	4.22445e-07	CT.PC.RT
BOVINEHD1400000416	14	2603935	7.86389e-17	3.85226e-13	4.78722e-19	2.2428e-15	2.9667e-16	1.37613e-12	CT.PC.RT
BOVINEHD1400000420	14	2625668	9.43428e-12	3.32326e-08	2.45996e-15	9.68475e-12	6.37449e-12	2.22868e-08	CT.PC.RT
HAPMAP25961-BTC-003785	14	2641607	1.07727e-07	0.000198246	6.61678e-07	0.000844672	5.78603e-07	0.000874433	CT.PC.RT
BOVINEHD1400000425	14	2642628	6.29823e-07	0.000961143	3.18812e-09	6.60897e-06	2.01232e-06	0.00272477	CT.PC.RT
BOVINEHD1400000426	14	2644824	2.56206e-08	5.35858e-05	1.36111e-07	0.000205703	1.00866e-07	0.000191317	CT.PC.RT
BOVINEHD1400000427	14	2673388	5.56242e-06	0.00673381	2.19885e-09	4.66134e-06	8.9058e-06	0.0101025	CT.PC.RT
BOVINEHD1400000429	14	2676321	2.9709e-13	1.16963e-09	5.22605e-18	2.37708e-14	3.58255e-13	1.38712e-09	CT.PC.RT
ARS-BFGL-NGS-22866	14	2826632	5.70869e-10	1.46951e-06	3.45834e-12	9.58713e-09	4.40808e-10	1.1801e-06	CT.PC.RT
BOVINEHD1400000460	14	2845278	1.75083e-07	0.000301566	9.46619e-08	0.000149827	3.07117e-07	0.000501337	CT.PC.RT
BOVINEHD1400000462	14	2857000	2.16085e-50	2.41036e-46	4.39554e-50	5.02269e-46	1.5639e-53	1.74449e-49	CT.PC.RT
BOVINEHD1400000463	14	2875999	2.24395e-58	2.69561e-54	1.21242e-57	1.71473e-53	9.41117e-62	1.13054e-57	CT.PC.RT
BOVINEHD1400000464	14	2883623	2.24395e-58	2.69561e-54	1.21242e-57	1.71473e-53	9.41117e-62	1.13054e-57	CT.PC.RT
BOVINEHD1400000465	14	2885790	2.24395e-58	2.69561e-54	1.21242e-57	1.71473e-53	9.41117e-62	1.13054e-57	CT.PC.RT
BOVINEHD1400000467	14	2898515	2.24395e-58	2.69561e-54	1.21242e-57	1.71473e-53	9.41117e-62	1.13054e-57	CT.PC.RT
BOVINEHD1400000468	14	2901016	2.44331e-58	2.86171e-54	1.62482e-57	2.11452e-53	1.23458e-61	1.446e-57	CT.PC.RT
BOVINEHD1400000469	14	2902668	1.25279e-58	1.67695e-54	1.28102e-57	1.71473e-53	6.0234e-62	8.06272e-58	CT.PC.RT
BOVINEHD1400000470	14	2904752	1.25279e-58	1.67695e-54	1.28102e-57	1.71473e-53	6.0234e-62	8.06272e-58	CT.PC.RT
ARS-BFGL-NGS-18858	14	2909929	3.76422e-59	5.51103e-55	5.86749e-58	9.81752e-54	2.11118e-62	3.09088e-58	CT.PC.RT
BOVINEHD1400000471	14	2910531	1.25279e-58	1.67695e-54	1.28102e-57	1.71473e-53	6.0234e-62	8.06272e-58	CT.PC.RT
BOVINEHD1400000473	14	2915391	2.73485e-06	0.00358899	1.49588e-08	2.72691e-05	1.89828e-06	0.00258529	CT.PC.RT
BOVINEHD1400000474	14	2916658	2.306e-06	0.00310447	8.35464e-09	1.5976e-05	2.41165e-06	0.00321896	CT.PC.RT
BOVINEHD1400000480	14	2936478	4.94618e-26	3.0897e-22	1.34989e-25	8.04574e-22	1.11569e-26	7.06349e-23	CT.PC.RT
BOVINEHD1400000482	14	2940147	5.35038e-31	4.39762e-27	1.06935e-30	7.9522e-27	6.74115e-32	5.63967e-28	CT.PC.RT
BOVINEHD1400000488	14	2958030	1.09599e-07	0.000198653	1.41645e-10	3.38573e-07	1.23121e-07	0.000229809	CT.PC.RT
BOVINEHD1400000492	14	2978629	1.3133e-07	0.000229582	2.73318e-08	4.81387e-05	2.08661e-07	0.000360728	CT.PC.RT
BOVINEHD1400000493	14	2986544	3.6743e-08	7.388e-05	1.1299e-08	2.08408e-05	6.31403e-08	0.000124815	CT.PC.RT
BOVINEHD1400000514	14	3062434	9.15749e-08	0.000171611	1.47528e-07	0.000218865	1.59729e-07	0.000282387	CT.PC.RT
BOVINEHD1400000527	14	3096452	1.02262e-11	3.54886e-08	3.24132e-11	8.1206e-08	1.67678e-11	5.61121e-08	CT.PC.RT
ARS-BFGL-NGS-32047	14	3117493	6.34973e-12	2.27087e-08	2.95286e-11	7.47789e-08	1.05504e-11	3.58177e-08	CT.PC.RT
BOVINEHD1400000533	14	3119309	1.04954e-11	3.61548e-08	3.15363e-11	7.94338e-08	1.62198e-11	5.46686e-08	CT.PC.RT
BOVINEHD1400000537	14	3128318	6.5034e-09	1.51584e-05	1.74452e-08	3.14669e-05	1.61178e-08	3.49591e-05	CT.PC.RT
ARS-BFGL-NGS-13653	14	3137184	2.64562e-09	6.48935e-06	9.59307e-09	1.81223e-05	5.84161e-09	1.36839e-05	CT.PC.RT
BOVINEHD1400000540	14	3138146	1.80434e-09	4.44911e-06	5.91616e-09	1.15971e-05	5.11703e-09	1.21077e-05	CT.PC.RT
BOVINEHD1400000541	14	3140032	1.80434e-09	4.44911e-06	5.91616e-09	1.15971e-05	5.11703e-09	1.21077e-05	CT.PC.RT
BOVINEHD1400000560	14	3186141	1.01649e-06	0.00150704	6.53404e-07	0.00083639	2.309e-06	0.0030996	CT.PC.RT
BOVINEHD1400000569	14	3217422	5.36084e-10	1.38759e-06	8.92709e-10	1.96353e-06	1.07362e-09	2.73364e-06	CT.PC.RT
BOVINEHD1400000572	14	3224855	1.18562e-21	6.6126e-18	2.33509e-18	1.08315e-14	1.21905e-21	6.56465e-18	CT.PC.RT
ARS-BFGL-NGS-85419	14	3243897	4.13783e-09	9.94135e-06	7.9619e-08	0.000128499	5.49248e-09	1.29307e-05	CT.PC.RT
HAPMAP36620-SCAFFOLD50018_7571	14	3297177	3.3835e-25	2.05865e-21	2.79591e-25	1.61713e-21	1.56993e-25	9.55205e-22	CT.PC.RT
BOVINEHD1400000594	14	3303340	1.63825e-23	9.71542e-20	1.07892e-23	6.09001e-20	8.31275e-24	4.92976e-20	CT.PC.RT
BOVINEHD1400000595	14	3306676	1.01834e-27	6.81555e-24	8.09653e-27	5.05761e-23	4.82851e-28	3.23164e-24	CT.PC.RT
BOVINEHD1400000598	14	3314611	1.01834e-27	6.81555e-24	8.09653e-27	5.05761e-23	4.82851e-28	3.23164e-24	CT.PC.RT
BOVINEHD1400000601	14	3323455	1.01834e-27	6.81555e-24	8.09653e-27	5.05761e-23	4.82851e-28	3.23164e-24	CT.PC.RT
BOVINEHD1400000603	14	3328173	4.35856e-27	2.83608e-23	8.28641e-27	5.10811e-23	2.9719e-27	1.93379e-23	CT.PC.RT
BOVINEHD1400000604	14	3329319	1.44379e-28	1.04064e-24	1.12917e-27	7.34742e-24	6.1025e-29	4.33183e-25	CT.PC.RT
BOVINEHD1400000608	14	3343809	3.69228e-22	2.10954e-18	2.82857e-23	1.55904e-19	1.27947e-22	7.49288e-19	CT.PC.RT
BOVINEHD1400000609	14	3348277	4.75443e-21	2.50274e-17	1.37733e-22	7.33266e-19	1.0201e-21	5.55715e-18	CT.PC.RT
BOVINEHD1400000610	14	3349227	4.75443e-21	2.50274e-17	1.37733e-22	7.33266e-19	1.0201e-21	5.55715e-18	CT.PC.RT
BOVINEHD1400000649	14	3450915	7.97602e-08	0.000151285	2.71779e-07	0.000370139	1.20213e-07	0.000225278	CT.PC.RT
BOVINEHD1400000651	14	3453429	7.97602e-08	0.000151285	2.71779e-07	0.000370139	1.20213e-07	0.000225278	CT.PC.RT
BOVINEHD4100010561	14	3466009	7.4364e-06	0.00858113	1.65114e-07	0.000239491	9.6984e-06	0.010691	CT.PC.RT
BOVINEHD1400000696	14	3540722	5.26199e-06	0.00641988	5.94278e-06	0.00627068	8.21712e-06	0.00938953	CT.PC.RT
BOVINEHD1400000697	14	3542372	5.26199e-06	0.00641988	5.94278e-06	0.00627068	8.21712e-06	0.00938953	CT.PC.RT
ARS-BFGL-NGS-74378	14	3640788	1.74349e-15	7.77926e-12	1.69554e-19	8.02382e-16	4.31656e-15	1.82189e-11	CT.PC.RT
BOVINEHD1400000760	14	3759411	2.60496e-07	0.000428218	1.30348e-08	2.39481e-05	1.93664e-07	0.000339817	CT.PC.RT
HAPMAP30730-BTC-064822	14	3802542	7.87904e-07	0.00119075	9.13203e-07	0.00115009	1.74474e-06	0.00238311	CT.PC.RT
ARS-BFGL-NGS-33248	14	3885798	2.28376e-06	0.00308339	2.48068e-09	5.21162e-06	1.30438e-06	0.00181875	CT.PC.RT
BOVINEHD1400000792	14	3895208	3.91995e-10	1.03756e-06	2.9623e-14	1.09278e-10	4.69939e-10	1.23689e-06	CT.PC.RT
BOVINEHD4100010585	14	3933519	1.15371e-07	0.000205134	7.06478e-10	1.56124e-06	1.48581e-07	0.000266705	CT.PC.RT
BOVINEHD1400024038	14	3965017	2.27854e-16	1.07827e-12	1.56525e-19	7.48282e-16	2.89572e-16	1.35664e-12	CT.PC.RT
BOVINEHD1400000818	14	3988584	2.64167e-06	0.00347645	3.89339e-09	7.93064e-06	3.33215e-06	0.0042361	CT.PC.RT
BOVINEHD1400000823	14	4003541	2.02749e-16	9.6926e-13	1.27347e-19	6.15072e-16	2.0728e-16	9.80913e-13	CT.PC.RT
BOVINEHD1400000826	14	4010731	2.55666e-06	0.00339318	3.59678e-09	7.35846e-06	2.57262e-06	0.00342406	CT.PC.RT
BOVINEHD1400000830	14	4028183	1.45831e-06	0.00214174	5.9309e-10	1.32315e-06	2.27685e-06	0.00306523	CT.PC.RT
BOVINEHD1400000833	14	4041251	8.73149e-07	0.00130277	3.55223e-09	7.29919e-06	3.2746e-07	0.000527198	CT.PC.RT
BOVINEHD4100010597	14	4042860	2.09088e-06	0.00286426	2.52782e-09	5.26347e-06	3.00385e-06	0.003931	CT.PC.RT
HAPMAP32970-BTC-064990	14	4043743	1.16666e-10	3.35414e-07	4.34848e-14	1.53177e-10	2.33932e-10	6.68272e-07	CT.PC.RT
BOVINEHD1400000835	14	4044390	1.53223e-06	0.00221558	6.08199e-09	1.17259e-05	5.24432e-07	0.000797713	CT.PC.RT
BOVINEHD1400000837	14	4047116	2.60262e-10	7.13054e-07	1.031e-13	3.5257e-10	5.18893e-10	1.35056e-06	CT.PC.RT
BOVINEHD4100010598	14	4049494	1.772e-10	4.94155e-07	5.37417e-14	1.85131e-10	2.64517e-10	7.37652e-07	CT.PC.RT
BOVINEHD1400000839	14	4056097	1.772e-10	4.94155e-07	5.37417e-14	1.85131e-10	2.64517e-10	7.37652e-07	CT.PC.RT
BOVINEHD1400000841	14	4059863	1.53223e-06	0.00221558	6.08199e-09	1.17259e-05	5.24432e-07	0.000797713	CT.PC.RT
BOVINEHD4100010600	14	4063397	1.53223e-06	0.00221558	6.08199e-09	1.17259e-05	5.24432e-07	0.000797713	CT.PC.RT
HAPMAP24986-BTC-065021	14	4068825	1.90529e-13	7.62929e-10	9.02717e-17	3.98982e-13	2.6298e-13	1.04412e-09	CT.PC.RT
BOVINEHD1400000842	14	4070255	3.8452e-06	0.00485572	4.23032e-08	7.15486e-05	1.12138e-06	0.00162948	CT.PC.RT
BOVINEHD1400000843	14	4075392	3.8452e-06	0.00485572	4.23032e-08	7.15486e-05	1.12138e-06	0.00162948	CT.PC.RT
BOVINEHD1400000848	14	4082053	3.55079e-06	0.00454518	4.60479e-08	7.73238e-05	1.01077e-06	0.00149383	CT.PC.RT
BOVINEHD1400000851	14	4091361	4.55144e-06	0.00565607	5.55618e-08	9.25196e-05	1.1269e-06	0.00162948	CT.PC.RT
BOVINEHD1400000855	14	4094826	4.55144e-06	0.00565607	5.55618e-08	9.25196e-05	1.1269e-06	0.00162948	CT.PC.RT
BOVINEHD4100010603	14	4100475	5.93916e-06	0.00709818	6.7679e-08	0.000111646	1.42877e-06	0.00197455	CT.PC.RT
ARS-BFGL-NGS-22111	14	4103850	3.3651e-06	0.00435509	1.42146e-08	2.60136e-05	1.63207e-06	0.00223573	CT.PC.RT
BOVINEHD1400000866	14	4123711	1.59024e-18	8.18709e-15	2.63373e-23	1.46893e-19	1.19773e-18	6.0993e-15	CT.PC.RT
UA-IFASA-7269	14	4127413	4.97426e-06	0.00614889	5.56897e-08	9.25196e-05	1.44634e-06	0.00199296	CT.PC.RT
BOVINEHD1400000912	14	4266401	4.25529e-07	0.000664531	6.99799e-12	1.89511e-08	2.12851e-07	0.000366619	CT.PC.RT
ARS-BFGL-NGS-118081	14	4267053	1.86873e-07	0.000319524	2.26851e-12	6.94635e-09	1.09995e-07	0.000207793	CT.PC.RT
BOVINEHD1400000914	14	4272618	2.89882e-08	5.95655e-05	3.30294e-13	1.06719e-09	9.83454e-09	2.21513e-05	CT.PC.RT
BOVINEHD1400000915	14	4273296	3.94786e-08	7.87048e-05	4.97251e-13	1.58477e-09	1.40703e-08	3.12412e-05	CT.PC.RT
BOVINEHD1400000916	14	4274764	2.89882e-08	5.95655e-05	3.30294e-13	1.06719e-09	9.83454e-09	2.21513e-05	CT.PC.RT
BOVINEHD1400000917	14	4275373	2.89882e-08	5.95655e-05	3.30294e-13	1.06719e-09	9.83454e-09	2.21513e-05	CT.PC.RT
BOVINEHD1400000918	14	4276062	2.89882e-08	5.95655e-05	3.30294e-13	1.06719e-09	9.83454e-09	2.21513e-05	CT.PC.RT
BOVINEHD1400000922	14	4289538	6.18511e-08	0.000121243	6.94516e-13	2.19851e-09	1.97307e-08	4.16388e-05	CT.PC.RT
BOVINEHD1400000927	14	4304621	3.12426e-08	6.36395e-05	3.44353e-13	1.10499e-09	9.51047e-09	2.18413e-05	CT.PC.RT
BOVINEHD1400000932	14	4317656	8.58232e-07	0.0012846	1.29064e-11	3.37799e-08	2.96019e-07	0.000488325	CT.PC.RT
BOVINEHD1400000933	14	4318851	1.31016e-07	0.000229582	2.52769e-12	7.68972e-09	6.39333e-08	0.000125851	CT.PC.RT
BOVINEHD1400000934	14	4319689	7.89367e-17	3.85226e-13	6.45284e-22	3.32213e-18	2.25887e-17	1.12582e-13	CT.PC.RT
BOVINEHD1400000935	14	4321422	3.25445e-15	1.37361e-11	3.06585e-21	1.52802e-17	1.33902e-15	5.97455e-12	CT.PC.RT
BOVINEHD1400000937	14	4326156	3.25445e-15	1.37361e-11	3.06585e-21	1.52802e-17	1.33902e-15	5.97455e-12	CT.PC.RT
BOVINEHD1400000939	14	4332384	1.77748e-18	9.0516e-15	3.72594e-23	2.02976e-19	3.83505e-19	1.97441e-15	CT.PC.RT
BOVINEHD1400000940	14	4333003	2.32687e-14	9.56257e-11	6.6244e-20	3.23283e-16	8.42681e-15	3.52495e-11	CT.PC.RT
BOVINEHD1400000942	14	4334482	4.51467e-21	2.43116e-17	1.61019e-25	9.42963e-22	8.67547e-22	4.83862e-18	CT.PC.RT
ARS-BFGL-NGS-56327	14	4336714	1.53343e-24	9.21035e-21	4.98235e-28	3.3346e-24	4.41278e-25	2.65048e-21	CT.PC.RT
BOVINEHD1400000946	14	4342382	2.86741e-07	0.000468075	3.62078e-12	9.97839e-09	6.77518e-07	0.00102063	CT.PC.RT
BOVINEHD1400000951	14	4357192	9.4871e-30	7.28637e-26	1.67734e-35	1.45524e-31	1.72843e-30	1.34961e-26	CT.PC.RT
BOVINEHD1400000954	14	4360346	4.33757e-29	3.22563e-25	8.75666e-34	7.07324e-30	7.43293e-30	5.52748e-26	CT.PC.RT
BOVINEHD1400000955	14	4361187	4.33757e-29	3.22563e-25	8.75666e-34	7.07324e-30	7.43293e-30	5.52748e-26	CT.PC.RT
BOVINEHD1400000956	14	4362203	2.30561e-21	1.25602e-17	1.3567e-25	8.04574e-22	5.56348e-22	3.14034e-18	CT.PC.RT
BOVINEHD1400000957	14	4363525	2.30561e-21	1.25602e-17	1.3567e-25	8.04574e-22	5.56348e-22	3.14034e-18	CT.PC.RT
BOVINEHD1400000958	14	4364109	6.50086e-31	5.1621e-27	3.11359e-35	2.60484e-31	9.96963e-32	8.05302e-28	CT.PC.RT
ARS-BFGL-NGS-100480	14	4364952	7.76004e-29	5.68057e-25	1.26766e-33	1.0066e-29	1.37953e-29	1.00986e-25	CT.PC.RT
BOVINEHD1400000959	14	4365736	2.89409e-28	2.05436e-24	4.63042e-33	3.5563e-29	5.96322e-29	4.29809e-25	CT.PC.RT
BOVINEHD1400000960	14	4366846	2.80831e-27	1.85308e-23	3.72512e-32	2.81486e-28	5.68599e-28	3.75194e-24	CT.PC.RT
BOVINEHD1400000961	14	4369830	6.50086e-31	5.1621e-27	3.11359e-35	2.60484e-31	9.96963e-32	8.05302e-28	CT.PC.RT
BOVINEHD1400000964	14	4379322	5.29673e-20	2.75723e-16	1.29823e-24	7.4173e-21	1.49983e-20	7.8074e-17	CT.PC.RT
BOVINEHD4100010616	14	4396273	5.34113e-10	1.38759e-06	3.4744e-14	1.25212e-10	4.19872e-10	1.13051e-06	CT.PC.RT
BOVINEHD4100010617	14	4398699	5.34113e-10	1.38759e-06	3.4744e-14	1.25212e-10	4.19872e-10	1.13051e-06	CT.PC.RT
BOVINEHD1400000971	14	4409046	7.60796e-13	2.87445e-09	1.23231e-16	5.39564e-13	3.62237e-13	1.39104e-09	CT.PC.RT
BOVINEHD1400000973	14	4410441	1.76581e-12	6.514e-09	6.95798e-16	2.85948e-12	1.66421e-12	6.23743e-09	CT.PC.RT
BOVINEHD1400000977	14	4414829	6.16259e-11	1.95078e-07	3.76654e-15	1.45836e-11	1.03679e-10	3.282e-07	CT.PC.RT
BOVINEHD1400000978	14	4416260	3.73915e-11	1.19169e-07	2.17736e-15	8.64481e-12	6.25105e-11	2.00589e-07	CT.PC.RT
BOVINEHD1400000983	14	4419723	3.73915e-11	1.19169e-07	2.17736e-15	8.64481e-12	6.25105e-11	2.00589e-07	CT.PC.RT
BOVINEHD1400000984	14	4420564	3.73915e-11	1.19169e-07	2.17736e-15	8.64481e-12	6.25105e-11	2.00589e-07	CT.PC.RT
BOVINEHD1400000996	14	4449095	2.41129e-10	6.6452e-07	1.69644e-14	6.30778e-11	3.64083e-10	1.00337e-06	CT.PC.RT
BOVINEHD1400000999	14	4456595	3.91701e-09	9.45934e-06	2.85188e-13	9.47588e-10	4.62723e-09	1.11745e-05	CT.PC.RT
UA-IFASA-5306	14	4468478	4.47982e-26	2.8362e-22	9.94277e-28	6.5608e-24	2.3719e-26	1.48164e-22	CT.PC.RT
BOVINEHD1400001055	14	4603028	9.63528e-06	0.01093	1.11386e-09	2.42717e-06	5.38503e-06	0.00658714	CT.PC.RT
BOVINEHD4100010659	14	4759721	1.01807e-07	0.000189271	1.45356e-10	3.4568e-07	2.72586e-07	0.000451258	CT.PC.RT
HAPMAP22692-BTC-068210	14	4767039	6.02984e-07	0.000926219	4.9623e-10	1.11236e-06	1.06666e-06	0.00157147	CT.PC.RT
BOVINEHD1400001126	14	4826655	2.32794e-08	4.98007e-05	3.04848e-12	8.67088e-09	2.20847e-08	4.61904e-05	CT.PC.RT
BOVINEHD4100010665	14	4840229	8.31068e-07	0.00124793	1.36864e-10	3.28822e-07	7.41357e-07	0.00110262	CT.PC.RT
HAPMAP23302-BTC-052123	14	4848750	8.09467e-10	2.06105e-06	1.25817e-12	3.92965e-09	1.27946e-09	3.24014e-06	CT.PC.RT
BOVINEHD1400001219	14	5058551	2.96352e-07	0.000482085	1.83013e-11	4.73709e-08	4.55974e-07	0.000702708	CT.PC.RT
BOVINEHD4100010674	14	5059121	8.72026e-08	0.000164073	4.69932e-12	1.28001e-08	1.24895e-07	0.000232195	CT.PC.RT
BOVINEHD1400001224	14	5079519	2.46523e-06	0.00328229	1.59778e-10	3.7616e-07	5.19634e-06	0.0063897	CT.PC.RT
UA-IFASA-6329	14	5096531	3.15785e-08	6.40454e-05	1.94816e-11	5.01488e-08	4.456e-08	8.92148e-05	CT.PC.RT
BOVINEHD1400001465	14	5635050	6.15285e-09	1.44376e-05	1.25212e-12	3.92965e-09	6.54312e-09	1.52509e-05	CT.PC.RT
BOVINEHD1400001469	14	5639122	4.3622e-10	1.14814e-06	1.3149e-13	4.46398e-10	4.80724e-10	1.2582e-06	CT.PC.RT
BOVINEHD1400001476	14	5647605	2.48231e-08	5.23856e-05	9.20548e-12	2.42289e-08	2.57486e-08	5.33769e-05	CT.PC.RT
BOVINEHD1400001488	14	5674862	5.04643e-06	0.00620362	1.11945e-08	2.07296e-05	5.79675e-06	0.00703566	CT.PC.RT
BOVINEHD4100010718	14	5675424	5.04643e-06	0.00620362	1.11945e-08	2.07296e-05	5.79675e-06	0.00703566	CT.PC.RT
BOVINEHD1400001685	14	6327380	1.84405e-07	0.000316459	1.74807e-11	4.54982e-08	2.20414e-07	0.000376875	CT.PC.RT
BOVINEHD1400018582	14	66468090	1.85683e-06	0.00255859	7.80432e-06	0.00801822	1.49278e-06	0.00205092	CT.PC.RT
BOVINEHD1400019340	14	69022107	4.35713e-08	8.64693e-05	5.54583e-07	0.000723735	2.95922e-08	6.10744e-05	CT.PC.RT
BOVINEHD1400019634	14	69890969	6.33997e-10	1.62309e-06	2.11631e-08	3.74145e-05	7.34529e-10	1.8908e-06	CT.PC.RT
BOVINEHD1400019655	14	69951867	1.11923e-11	3.79968e-08	3.59132e-10	8.24768e-07	2.40434e-11	7.93258e-08	CT.PC.RT
BOVINEHD1400024160	14	69954982	1.11923e-11	3.79968e-08	3.59132e-10	8.24768e-07	2.40434e-11	7.93258e-08	CT.PC.RT
BOVINEHD1400019659	14	69962282	4.28318e-12	1.55555e-08	2.50566e-10	5.81136e-07	3.31168e-12	1.19347e-08	CT.PC.RT
BTA-35387-NO-RS	14	69965123	4.28318e-12	1.55555e-08	2.50566e-10	5.81136e-07	3.31168e-12	1.19347e-08	CT.PC.RT
BOVINEHD1400019678	14	70020028	1.13167e-10	3.35414e-07	9.4446e-09	1.79141e-05	1.27543e-10	4.01031e-07	CT.PC.RT
ARS-BFGL-NGS-12338	14	71184631	2.0264e-08	4.37496e-05	5.79652e-07	0.000754349	1.59428e-08	3.47403e-05	CT.PC.RT
BOVINEHD1800013457	18	45788738	5.31889e-06	0.00647244	4.57283e-06	0.00500552	6.52542e-06	0.00772006	CT.PC.RT
BOVINEHD1800016380	18	55967651	3.38054e-06	0.00436302	1.56192e-06	0.00191559	7.49262e-06	0.00877569	CT.PC.RT
ARS-BFGL-NGS-104774	18	56561695	7.22535e-07	0.00109549	3.99522e-07	0.000533263	1.31914e-06	0.00183387	CT.PC.RT
BOVINEHD1800016612	18	56959011	1.1521e-07	0.000205134	1.26334e-07	0.000194057	5.46119e-07	0.000828012	CT.PC.RT
BOVINEHD1800016650	18	57116937	5.6526e-06	0.0068078	5.56977e-06	0.00594402	9.56018e-06	0.0105635	CT.PC.RT
BOVINEHD1800016666	18	57170616	7.80132e-09	1.80936e-05	2.17359e-09	4.62873e-06	1.11148e-08	2.49152e-05	CT.PC.RT
ARS-BFGL-NGS-98028	18	57174711	5.36642e-09	1.26978e-05	1.55236e-09	3.36702e-06	8.30573e-09	1.92635e-05	CT.PC.RT
BOVINEHD1800016675	18	57201628	3.09567e-08	6.33325e-05	9.21984e-09	1.75589e-05	4.88354e-08	9.73587e-05	CT.PC.RT
BOVINEHD1800019823	18	57486184	8.76861e-11	2.7571e-07	1.22626e-10	2.96134e-07	2.99654e-10	8.30695e-07	CT.PC.RT
BOVINEHD1800016747	18	57491196	2.67021e-11	8.74816e-08	1.99729e-11	5.11326e-08	9.62913e-11	3.06886e-07	CT.PC.RT
BOVINEHD1800016751	18	57508328	2.63349e-10	7.17318e-07	1.75194e-10	4.1039e-07	7.0885e-10	1.83478e-06	CT.PC.RT
BOVINEHD1800016752	18	57511637	3.76254e-13	1.45681e-09	2.44716e-13	8.1892e-10	1.69222e-12	6.29207e-09	CT.PC.RT
BOVINEHD1800016753	18	57516245	6.63269e-14	2.67879e-10	4.60904e-14	1.61144e-10	2.96538e-13	1.15773e-09	CT.PC.RT
BOVINEHD1800016754	18	57520290	5.96506e-14	2.4301e-10	4.0808e-14	1.44837e-10	2.65363e-13	1.04472e-09	CT.PC.RT
BOVINEHD1800016761	18	57548213	2.41065e-18	1.21439e-14	2.49623e-18	1.14655e-14	5.25096e-17	2.58954e-13	CT.PC.RT
BTA-97501-NO-RS	18	57565406	2.99233e-09	7.26373e-06	2.09059e-09	4.51354e-06	1.94902e-08	4.15052e-05	CT.PC.RT
BOVINEHD1800016767	18	57579127	1.32533e-07	0.000230823	2.0268e-07	0.000282605	4.49345e-07	0.000702708	CT.PC.RT
ARS-BFGL-NGS-109285	18	57589121	3.1998e-22	1.85074e-18	5.95667e-22	3.10077e-18	4.9314e-21	2.5959e-17	CT.PC.RT
BOVINEHD1800016769	18	57590009	4.5514e-09	1.08792e-05	5.98963e-09	1.16922e-05	1.48053e-08	3.27181e-05	CT.PC.RT
BOVINEHD1800016770	18	57593978	2.14912e-08	4.61862e-05	1.91526e-08	3.42479e-05	8.18002e-08	0.00015968	CT.PC.RT
ARS-BFGL-NGS-66925	18	58260521	2.60507e-06	0.00343795	1.39609e-06	0.00172576	6.02097e-06	0.00721435	CT.PC.RT
BOVINEHD1800016962	18	58261906	2.4661e-06	0.00328229	1.32907e-06	0.00164727	5.71118e-06	0.00696791	CT.PC.RT
BOVINEHD1800017010	18	58397492	1.11743e-08	2.52906e-05	9.98128e-09	1.87048e-05	1.88093e-08	4.04226e-05	CT.PC.RT
BOVINEHD1800017011	18	58399177	1.66518e-08	3.64548e-05	1.75302e-08	3.14669e-05	3.50278e-08	7.10408e-05	CT.PC.RT
BOVINEHD1800017012	18	58400138	1.66518e-08	3.64548e-05	1.75302e-08	3.14669e-05	3.50278e-08	7.10408e-05	CT.PC.RT
BOVINEHD1800017013	18	58401070	9.39165e-09	2.14633e-05	1.11501e-08	2.07296e-05	2.01247e-08	4.22797e-05	CT.PC.RT
BOVINEHD1800017015	18	58414597	9.74775e-13	3.65344e-09	1.34466e-12	4.17199e-09	4.13676e-12	1.47944e-08	CT.PC.RT
BOVINEHD1800017016	18	58420458	8.36023e-09	1.91998e-05	5.88338e-09	1.15971e-05	1.20871e-08	2.69656e-05	CT.PC.RT
BOVINEHD1800017036	18	58521858	4.41694e-06	0.00553296	4.01971e-06	0.00445207	2.35092e-06	0.00314685	CT.PC.RT
HAPMAP40906-BTA-121147	18	58551307	1.5004e-06	0.00219668	1.85182e-07	0.0002637	3.26832e-07	0.000527198	CT.PC.RT
BOVINEHD1800017300	18	59612379	1.53155e-06	0.00221558	2.13156e-06	0.0025346	1.42238e-06	0.00197155	CT.PC.RT
BOVINEHD1800017347	18	60006650	1.76584e-06	0.00250182	1.08263e-06	0.00135982	1.1237e-06	0.00162948	CT.PC.RT
BOVINEHD1800018354	18	63383118	1.63146e-06	0.0023518	2.8617e-06	0.0033268	7.72376e-06	0.00902386	CT.PC.RT
BOVINEHD2000008588	20	29186881	1.2757e-06	0.00187944	8.5963e-06	0.00875511	3.07587e-06	0.00401404	CT.PC.RT
BOVINEHD2000008655	20	29382219	1.66543e-07	0.000287915	1.19354e-06	0.00148716	1.38946e-07	0.00025231	CT.PC.RT
BOVINEHD2000008657	20	29387204	3.76997e-07	0.000602807	3.13023e-06	0.00360321	3.15493e-07	0.000511446	CT.PC.RT
BOVINEHD2000008816	20	29987376	1.0828e-07	0.000198246	2.18078e-06	0.00258003	9.74537e-08	0.000185597	CT.PC.RT
BOVINEHD2000008822	20	30000423	1.22427e-08	2.74435e-05	1.92466e-07	0.000270781	2.97289e-09	7.33048e-06	CT.PC.RT
BOVINEHD2000008823	20	30001269	1.22427e-08	2.74435e-05	1.92466e-07	0.000270781	2.97289e-09	7.33048e-06	CT.PC.RT
BOVINEHD4100014631	20	30036600	3.06928e-07	0.000495845	3.15562e-06	0.00361467	1.37869e-07	0.000251328	CT.PC.RT
BOVINEHD2000009006	20	31107021	9.72507e-12	3.40013e-08	8.61641e-11	2.10248e-07	2.39892e-12	8.84953e-09	CT.PC.RT
BOVINEHD2000009009	20	31129118	1.31537e-08	2.92667e-05	6.19022e-08	0.000102477	4.86991e-09	1.17002e-05	CT.PC.RT
BOVINEHD2000009021	20	31228912	4.12046e-16	1.93043e-12	4.26211e-15	1.6234e-11	8.70508e-17	4.24824e-13	CT.PC.RT
BOVINEHD2000009023	20	31238371	7.18423e-16	3.33247e-12	6.65404e-15	2.51404e-11	1.2304e-16	5.88205e-13	CT.PC.RT
BOVINEHD2000009064	20	31430385	1.51863e-11	5.04591e-08	3.37731e-11	8.4163e-08	4.98978e-12	1.77099e-08	CT.PC.RT
BOVINEHD2000021069	20	31436356	2.72651e-11	8.87057e-08	4.43061e-11	1.09827e-07	8.36742e-12	2.8614e-08	CT.PC.RT
BOVINEHD2000009066	20	31440004	1.48682e-11	4.9755e-08	5.01841e-09	1.00475e-05	8.32182e-12	2.8614e-08	CT.PC.RT
BOVINEHD2000009067	20	31440760	1.48682e-11	4.9755e-08	5.01841e-09	1.00475e-05	8.32182e-12	2.8614e-08	CT.PC.RT
BOVINEHD2000009068	20	31443934	5.77122e-13	2.21623e-09	3.85493e-10	8.80989e-07	2.59983e-13	1.04104e-09	CT.PC.RT
BOVINEHD2000009074	20	31503910	4.64738e-08	9.14827e-05	2.40946e-06	0.00284339	1.94762e-08	4.15052e-05	CT.PC.RT
BOVINEHD2000009105	20	31611868	2.54652e-07	0.000420085	5.49399e-06	0.00588998	1.42543e-07	0.000256851	CT.PC.RT
BOVINEHD2000009457	20	33027949	1.15455e-09	2.89255e-06	2.22271e-09	4.69069e-06	1.43764e-09	3.60178e-06	CT.PC.RT
BOVINEHD2000009459	20	33038108	1.06333e-09	2.67833e-06	2.11286e-09	4.51995e-06	1.30956e-09	3.29853e-06	CT.PC.RT
BOVINEHD2000009460	20	33038802	3.33222e-06	0.00432449	4.37749e-06	0.00482552	3.789e-06	0.00477187	CT.PC.RT
BOVINEHD2000009740	20	33811690	3.19524e-08	6.45244e-05	4.41794e-08	7.44531e-05	9.3918e-09	2.16751e-05	CT.PC.RT
BOVINEHD2000009799	20	34143603	4.78221e-07	0.000744338	7.24985e-07	0.000917983	2.66466e-07	0.000442691	CT.PC.RT
BOVINEHD2000009806	20	34160944	2.83544e-07	0.000464475	3.37495e-07	0.000455665	1.63396e-07	0.000287784	CT.PC.RT
BOVINEHD2000009893	20	34487733	5.42578e-07	0.000838933	1.86428e-07	0.000264671	6.94005e-07	0.00104212	CT.PC.RT
HAPMAP26466-BTA-160199	20	34576449	8.32714e-09	1.91998e-05	4.41471e-10	9.99171e-07	3.97804e-09	9.70678e-06	CT.PC.RT
BOVINEHD2000009922	20	34577618	9.78501e-09	2.22537e-05	4.63968e-10	1.04504e-06	4.90314e-09	1.172e-05	CT.PC.RT
BOVINEHD2000009925	20	34582764	2.78762e-13	1.10677e-09	3.55984e-14	1.27311e-10	1.84612e-13	7.52089e-10	CT.PC.RT
BOVINEHD2000009927	20	34587828	1.31104e-12	4.87477e-09	1.87356e-13	6.3148e-10	8.66371e-13	3.27333e-09	CT.PC.RT
BOVINEHD2000009938	20	34610060	2.5207e-08	5.29572e-05	4.97696e-09	1.00475e-05	3.34699e-08	6.84742e-05	CT.PC.RT
BOVINEHD2000009940	20	34614945	2.94603e-09	7.18859e-06	6.77221e-10	1.50368e-06	4.12982e-09	1.00249e-05	CT.PC.RT
BOVINEHD2000009942	20	34621058	1.3181e-08	2.92667e-05	3.20556e-09	6.61585e-06	1.5391e-08	3.36946e-05	CT.PC.RT
BOVINEHD2000010407	20	36303456	1.97463e-07	0.000336405	3.05557e-08	5.30195e-05	1.42422e-07	0.000256851	CT.PC.RT
BOVINEHD2000010485	20	36496830	1.08327e-07	0.000198246	6.295e-07	0.000807999	1.99708e-07	0.00034653	CT.PC.RT
BOVINEHD2000010486	20	36503332	1.08327e-07	0.000198246	6.295e-07	0.000807999	1.99708e-07	0.00034653	CT.PC.RT
BOVINEHD2000010524	20	36641839	7.62087e-08	0.000145729	4.73856e-07	0.000623598	1.5828e-07	0.000280885	CT.PC.RT
BOVINEHD2000021076	20	36657994	5.96726e-07	0.000919622	1.54076e-06	0.0018946	8.35443e-07	0.00123862	CT.PC.RT
ARS-BFGL-NGS-22355	20	36674340	4.75986e-09	1.13197e-05	5.1183e-09	1.02039e-05	1.50805e-08	3.31698e-05	CT.PC.RT
BOVINEHD2000010949	20	38384676	9.40126e-07	0.00139824	1.30912e-07	0.000200432	3.89847e-07	0.000623354	CT.PC.RT
BOVINEHD2000010950	20	38387354	6.16337e-09	1.44376e-05	9.91209e-10	2.17e-06	3.04999e-09	7.48123e-06	CT.PC.RT
ARS-BFGL-NGS-91540	20	38397256	2.24012e-06	0.00304201	1.20657e-07	0.000186559	1.07745e-06	0.00158239	CT.PC.RT
BOVINEHD2000011039	20	38864524	8.66938e-08	0.000163774	1.44114e-07	0.000216401	3.72256e-07	0.000597265	CT.PC.RT
BOVINEHD2000011457	20	40055568	9.65657e-08	0.000180242	5.90801e-09	1.15971e-05	5.57674e-08	0.000110707	CT.PC.RT
BOVINEHD2000012175	20	42354764	9.8091e-06	0.011047	4.81131e-07	0.000631397	3.38714e-06	0.00428884	CT.PC.RT
BOVINEHD2800006475	28	25052333	9.37006e-06	0.0106809	8.54977e-06	0.00872669	5.27631e-06	0.00647105	CT.PC.RT
BOVINEHD2800006476	28	25054704	7.59569e-06	0.0087434	6.68142e-06	0.00697156	4.28218e-06	0.00533562	CT.PC.RT
BOVINEHD2900014293	29	48401516	4.38439e-06	0.00550691	2.16654e-06	0.00256968	1.20556e-06	0.00171324	CT.PC.RT
BOVINEHD0500026655	5	93933708	2.26592e-06	0.00306815	1.34225e-05	0.0128335	4.20054e-06	0.00526188	CT.RT
BOVINEHD0600023925	6	87416813	8.76754e-06	0.010043	1.03886e-05	0.0103775	7.90153e-06	0.00919656	CT.RT
BOVINEHD1400000121	14	1330023	3.80278e-06	0.00482817	3.94148e-05	0.0315115	6.92975e-06	0.00813678	CT.RT
BOVINEHD1400000122	14	1330951	3.80278e-06	0.00482817	3.94148e-05	0.0315115	6.92975e-06	0.00813678	CT.RT
BOVINEHD1400000124	14	1332305	2.60129e-06	0.00343795	3.48526e-05	0.028201	4.82771e-06	0.00598352	CT.RT
BOVINEHD1400000125	14	1333301	3.80278e-06	0.00482817	3.94148e-05	0.0315115	6.92975e-06	0.00813678	CT.RT
ARS-BFGL-NGS-70821	14	3078843	5.86791e-06	0.00703096	1.95792e-05	0.01764	7.95428e-06	0.00919656	CT.RT
BOVINEHD2000008590	20	29193971	3.44376e-06	0.00442026	2.35643e-05	0.0205202	7.98937e-06	0.00919656	CT.RT
BOVINEHD2000008592	20	29195746	3.44376e-06	0.00442026	2.35643e-05	0.0205202	7.98937e-06	0.00919656	CT.RT
BOVINEHD2000008806	20	29969008	2.12125e-07	0.000353666	1.85397e-05	0.0168984	2.29991e-07	0.000384823	CT.RT
BOVINEHD2000008809	20	29976916	2.12125e-07	0.000353666	1.85397e-05	0.0168984	2.29991e-07	0.000384823	CT.RT
BOVINEHD2000008810	20	29978442	2.12125e-07	0.000353666	1.85397e-05	0.0168984	2.29991e-07	0.000384823	CT.RT
BOVINEHD2000008813	20	29981621	2.12125e-07	0.000353666	1.85397e-05	0.0168984	2.29991e-07	0.000384823	CT.RT
BOVINEHD2000008814	20	29983162	2.12125e-07	0.000353666	1.85397e-05	0.0168984	2.29991e-07	0.000384823	CT.RT
BOVINEHD2000008815	20	29985161	2.12125e-07	0.000353666	1.85397e-05	0.0168984	2.29991e-07	0.000384823	CT.RT
BOVINEHD2000008819	20	29991748	1.16091e-07	0.000205134	1.32488e-05	0.0127717	1.35727e-07	0.00024839	CT.RT
BOVINEHD4100014630	20	29993186	1.16091e-07	0.000205134	1.32488e-05	0.0127717	1.35727e-07	0.00024839	CT.RT
BOVINEHD2000008820	20	29994204	1.16091e-07	0.000205134	1.32488e-05	0.0127717	1.35727e-07	0.00024839	CT.RT
BOVINEHD2000008821	20	29995228	1.16091e-07	0.000205134	1.32488e-05	0.0127717	1.35727e-07	0.00024839	CT.RT
BOVINEHD2000009013	20	31162815	2.94799e-06	0.0038579	1.92338e-05	0.0173957	2.00818e-06	0.00272477	CT.RT
BOVINEHD2000009079	20	31543754	1.79396e-06	0.00250182	6.91644e-05	0.0481927	1.22505e-06	0.00171324	CT.RT
BOVINEHD2000009080	20	31545595	1.79396e-06	0.00250182	6.91644e-05	0.0481927	1.22505e-06	0.00171324	CT.RT
BOVINEHD2000009081	20	31546882	1.79396e-06	0.00250182	6.91644e-05	0.0481927	1.22505e-06	0.00171324	CT.RT
BOVINEHD2000009082	20	31547709	1.79396e-06	0.00250182	6.91644e-05	0.0481927	1.22505e-06	0.00171324	CT.RT
BOVINEHD2000009083	20	31548559	1.79396e-06	0.00250182	6.91644e-05	0.0481927	1.22505e-06	0.00171324	CT.RT
BOVINEHD2000009084	20	31550280	1.79396e-06	0.00250182	6.91644e-05	0.0481927	1.22505e-06	0.00171324	CT.RT
BTA-84181-NO-RS	20	31552475	8.20892e-07	0.00123661	4.26397e-05	0.0334617	4.85403e-07	0.000745607	CT.RT
BOVINEHD2000009085	20	31553161	1.80495e-06	0.00250182	7.57473e-05	0.0512085	1.17494e-06	0.00167822	CT.RT
BOVINEHD2000009086	20	31553970	1.80495e-06	0.00250182	7.57473e-05	0.0512085	1.17494e-06	0.00167822	CT.RT
BOVINEHD2000009087	20	31555531	1.80495e-06	0.00250182	7.57473e-05	0.0512085	1.17494e-06	0.00167822	CT.RT
BOVINEHD2000009096	20	31580988	6.09636e-07	0.000933376	2.79286e-05	0.023407	4.17964e-07	0.000661538	CT.RT
BOVINEHD2000009097	20	31584546	1.83083e-06	0.0025302	6.89221e-05	0.0481927	1.15858e-06	0.00167014	CT.RT
BOVINEHD4100014641	20	31595896	4.88121e-07	0.000757231	2.50365e-05	0.0213264	2.64653e-07	0.000441243	CT.RT
BOVINEHD2000009310	20	32418002	2.1962e-06	0.00299103	1.12654e-05	0.0110878	2.74125e-06	0.00361385	CT.RT
BOVINEHD2000009311	20	32424034	2.1962e-06	0.00299103	1.12654e-05	0.0110878	2.74125e-06	0.00361385	CT.RT
ARS-BFGL-NGS-57448	27	36155097	5.05825e-06	0.00620362	1.19389e-05	0.0117016	6.33746e-06	0.00751668	CT.RT
BOVINEHD0500030377	5	105754358	1.87627e-05	0.0189446	9.86076e-06	0.00991362	1.19445e-05	0.0129838	PC
BOVINEHD1100022376	11	77941654	1.69157e-05	0.0173413	4.76425e-06	0.00518169	1.42051e-05	0.015299	PC
BOVINEHD1100022377	11	77945188	2.126e-05	0.0211023	6.00406e-06	0.0063211	1.82859e-05	0.0191175	PC
BOVINEHD1400024034	14	1260498	0.000495519	0.217368	1.3126e-06	0.00163117	0.000290291	0.158509	PC
BOVINEHD1400000267	14	1988704	4.79391e-05	0.0409843	3.52912e-07	0.000473749	4.87855e-05	0.0428817	PC
BOVINEHD1400000270	14	1999406	4.79391e-05	0.0409843	3.52912e-07	0.000473749	4.87855e-05	0.0428817	PC
BOVINEHD1400000273	14	2006872	0.0002232	0.124338	1.48258e-06	0.00182786	0.000236394	0.137144	PC
BOVINEHD1400000288	14	2084067	0.000104541	0.0725587	5.0634e-06	0.00545332	0.000143545	0.0959352	PC
BOVINEHD1400000485	14	2947862	0.000130985	0.0851125	2.5667e-07	0.000352637	0.000101297	0.0733503	PC
BOVINEHD1400000487	14	2952832	6.12998e-05	0.04943	9.78445e-08	0.000153825	4.72692e-05	0.041863	PC
BOVINEHD1400000489	14	2959222	6.12998e-05	0.04943	9.78445e-08	0.000153825	4.72692e-05	0.041863	PC
BOVINEHD1400000712	14	3618376	6.77321e-05	0.053163	3.7084e-06	0.00412679	7.16938e-05	0.0585493	PC
BOVINEHD1400000713	14	3620640	6.77321e-05	0.053163	3.7084e-06	0.00412679	7.16938e-05	0.0585493	PC
BOVINEHD1400000716	14	3630517	3.03018e-05	0.0289131	2.94735e-06	0.00340945	3.1994e-05	0.0309053	PC
BOVINEHD1400000787	14	3860629	0.000291081	0.15102	6.89631e-08	0.000112969	0.000218104	0.130333	PC
BOVINEHD1400000788	14	3866447	0.000291081	0.15102	6.89631e-08	0.000112969	0.000218104	0.130333	PC
BOVINEHD1400000809	14	3942818	0.000515202	0.220951	3.14757e-06	0.00361429	0.000419208	0.198208	PC
BOVINEHD4100010595	14	4018136	1.92759e-05	0.0194209	4.02244e-07	0.00053537	2.95533e-05	0.0288451	PC
BOVINEHD1400000832	14	4039408	8.65919e-05	0.0638868	2.1508e-07	0.000297241	0.000154841	0.101886	PC
BOVINEHD4100010599	14	4054895	0.000130944	0.0851125	2.67557e-07	0.00036652	0.000203316	0.123975	PC
BOVINEHD1400000846	14	4078923	2.06925e-05	0.0207146	2.95619e-08	5.15022e-05	1.83219e-05	0.0191175	PC
BOVINEHD1400000868	14	4134973	2.64533e-05	0.025606	1.9263e-08	3.43143e-05	5.03222e-05	0.044067	PC
BOVINEHD1400000870	14	4136087	6.74032e-05	0.053163	1.32583e-07	0.000201019	9.9855e-05	0.0726427	PC
BOVINEHD1400000872	14	4140026	6.74032e-05	0.053163	1.32583e-07	0.000201019	9.9855e-05	0.0726427	PC
BOVINEHD1400000874	14	4141068	6.74032e-05	0.053163	1.32583e-07	0.000201019	9.9855e-05	0.0726427	PC
BOVINEHD1400000901	14	4239821	0.000506083	0.219819	1.91184e-06	0.00229077	0.000358657	0.181245	PC
ARS-BFGL-NGS-113575	14	4240287	0.000456857	0.205607	1.74898e-06	0.00213383	0.000342962	0.176659	PC
BOVINEHD1400000902	14	4243781	0.00106479	0.328193	9.00972e-06	0.00913644	0.000941242	0.30517	PC
BOVINEHD1400000903	14	4246083	0.00069832	0.264694	2.67304e-06	0.00313791	0.00048533	0.217793	PC
BOVINEHD1400000909	14	4261100	0.000280455	0.147798	1.95472e-06	0.00233617	0.000246805	0.141647	PC
BOVINEHD4100010634	14	4549350	0.000379064	0.181215	2.47005e-06	0.00290757	0.000188389	0.117367	PC
BOVINEHD1400001092	14	4721245	5.20989e-05	0.0438209	9.10998e-08	0.00014517	0.000121879	0.0848661	PC
BOVINEHD1400001093	14	4722929	5.20989e-05	0.0438209	9.10998e-08	0.00014517	0.000121879	0.0848661	PC
BOVINEHD1400001094	14	4723595	7.65278e-05	0.0581597	1.10747e-07	0.000173528	0.000150171	0.0993709	PC
BOVINEHD1400001097	14	4731420	0.000136831	0.0876951	4.65555e-07	0.000614398	0.00029976	0.162167	PC
BOVINEHD4100010651	14	4732795	0.000136831	0.0876951	4.65555e-07	0.000614398	0.00029976	0.162167	PC
BOVINEHD1400001098	14	4739737	0.000136831	0.0876951	4.65555e-07	0.000614398	0.00029976	0.162167	PC
BOVINEHD4100010656	14	4747807	0.000103566	0.0719887	2.94998e-07	0.000400597	0.00022792	0.133977	PC
BOVINEHD4100010657	14	4754604	4.51389e-05	0.0390175	1.50426e-07	0.000218865	0.000108584	0.0770778	PC
BOVINEHD4100010658	14	4757517	2.20866e-05	0.0218763	8.60991e-08	0.000138141	4.57527e-05	0.0408286	PC
BOVINEHD1400001100	14	4761549	4.24275e-05	0.0379272	1.38333e-07	0.000208388	0.000104563	0.0752197	PC
BOVINEHD1400001102	14	4773220	3.4888e-05	0.0321119	3.83319e-08	6.57817e-05	8.05705e-05	0.064008	PC
BOVINEHD4100010661	14	4776669	3.22127e-05	0.0300032	3.25539e-08	5.62783e-05	7.40434e-05	0.0599434	PC
BOVINEHD1400001116	14	4806759	0.000209364	0.119327	1.57394e-06	0.00192529	0.000412319	0.195942	PC
ARS-BFGL-NGS-110993	14	4808166	0.00104151	0.324001	7.88251e-06	0.00808083	0.000730289	0.266671	PC
BOVINEHD1400001120	14	4813582	0.000479272	0.213642	2.80903e-06	0.00328186	0.000796137	0.279602	PC
BOVINEHD4100010663	14	4824307	8.96125e-05	0.0655642	3.53269e-08	6.08477e-05	0.000178852	0.112927	PC
BOVINEHD1400001131	14	4842904	2.75901e-05	0.0266514	9.72813e-09	1.83037e-05	2.80889e-05	0.0278215	PC
BOVINEHD1400001226	14	5084852	0.000138906	0.0879809	7.98153e-08	0.000128499	0.000313252	0.16715	PC
BOVINEHD1400001231	14	5094588	0.000103398	0.0719786	7.3972e-08	0.000119916	0.000219762	0.130674	PC
BOVINEHD1400001232	14	5095604	0.000103398	0.0719786	7.3972e-08	0.000119916	0.000219762	0.130674	PC
BOVINEHD1400001233	14	5098835	1.32245e-05	0.0143418	4.28877e-09	8.69818e-06	1.69954e-05	0.0180961	PC
BOVINEHD1400001247	14	5118033	0.00196344	0.43349	9.71434e-06	0.00978742	0.0037275	0.542024	PC
ARS-BFGL-NGS-56339	14	5129956	0.00145274	0.379634	8.9825e-06	0.00912859	0.00340931	0.533082	PC
BOVINEHD1400001406	14	5507015	1.58696e-05	0.0164126	2.00056e-07	0.000279778	1.97886e-05	0.0204205	PC
BOVINEHD4100010706	14	5509243	1.58696e-05	0.0164126	2.00056e-07	0.000279778	1.97886e-05	0.0204205	PC
BOVINEHD4100010715	14	5588663	7.39615e-05	0.0567116	3.27138e-07	0.000442957	0.000167306	0.107794	PC
BOVINEHD1400001483	14	5654325	1.22658e-05	0.0134895	1.73816e-08	3.14669e-05	1.13277e-05	0.0123706	PC
BOVINEHD1400001489	14	5676511	3.35559e-05	0.0310076	7.37552e-08	0.000119916	4.38563e-05	0.0395888	PC
BOVINEHD4100010720	14	5777980	0.00599017	0.619925	7.71379e-06	0.00794263	0.0096068	0.695653	PC
BOVINEHD4100010721	14	5782949	0.00599017	0.619925	7.71379e-06	0.00794263	0.0096068	0.695653	PC
ARS-BFGL-BAC-24804	14	5795431	0.00205973	0.443972	2.81881e-06	0.00328509	0.00355611	0.536965	PC
BOVINEHD4100010722	14	5822054	0.00527717	0.59863	6.30917e-06	0.00659784	0.00908825	0.69095	PC
BOVINEHD4100010723	14	5828683	0.00527717	0.59863	6.30917e-06	0.00659784	0.00908825	0.69095	PC
HAPMAP32234-BTC-048199	14	7314869	9.88686e-05	0.0700752	5.56521e-06	0.00594402	7.27194e-05	0.0591474	PC
BOVINEHD1800017032	18	58494682	4.98911e-05	0.0422674	7.41787e-06	0.00770567	1.0716e-05	0.0117575	PC
BOVINEHD2000009882	20	34456238	1.24584e-05	0.0136054	4.79366e-06	0.00518169	1.79002e-05	0.0188454	PC
BOVINEHD2000009883	20	34458500	1.24584e-05	0.0136054	4.79366e-06	0.00518169	1.79002e-05	0.0188454	PC
BOVINEHD2000009884	20	34461705	1.24584e-05	0.0136054	4.79366e-06	0.00518169	1.79002e-05	0.0188454	PC
BOVINEHD2000009887	20	34465997	1.60514e-05	0.016564	6.11424e-06	0.00642267	2.3266e-05	0.0236444	PC
BOVINEHD2000010400	20	36289663	2.30498e-05	0.0227823	5.74552e-06	0.00611764	1.37707e-05	0.0148653	PC
BTB-01163526	20	38815873	3.09171e-05	0.0292618	4.75774e-06	0.00518169	4.47841e-05	0.0402072	PC
BOVINEHD2900011460	29	37889410	1.07476e-05	0.0120748	9.13748e-06	0.00924598	5.05242e-05	0.0440791	PC
HAPMAP29758-BTC-003619	14	2674264	6.01593e-06	0.00717163	2.50376e-09	5.23664e-06	1.08335e-05	0.0118586	PC.RT
BOVINEHD1400000539	14	3133709	6.90678e-06	0.00802931	7.17377e-06	0.00746866	1.13971e-05	0.0124175	PC.RT
HAPMAP26072-BTC-065132	14	4149375	9.46833e-06	0.0107667	5.28698e-07	0.000691883	1.45426e-05	0.015565	PC.RT
BOVINEHD4100010784	14	6572274	3.00346e-06	0.00391954	5.30866e-06	0.00570435	1.02905e-05	0.0113171	PC.RT
BOVINEHD1800017448	18	60387601	6.61489e-06	0.00772834	5.80855e-06	0.00615677	1.33959e-05	0.0144942	PC.RT
BOVINEHD1800018349	18	63373253	3.03523e-06	0.00395	4.16971e-06	0.00460732	1.27798e-05	0.0138595	PC.RT
BOVINEHD2000010243	20	35856137	7.20321e-06	0.0083532	4.80014e-06	0.00518169	1.80855e-05	0.0189771	PC.RT
ARS-BFGL-NGS-22879	29	37885806	8.12373e-06	0.00932832	7.4427e-06	0.00771436	4.19577e-05	0.0381691	PC.RT
BOVINEHD2900011458	29	37887782	9.3342e-06	0.010666	9.23932e-06	0.00932889	3.20598e-05	0.0309053	PC.RT
BOVINEHD4100010480	13	81284687	4.25942e-06	0.00536432	3.5054e-05	0.0283151	1.45518e-05	0.015565	RT
BOVINEHD1400000520	14	3082224	9.67355e-06	0.0109417	2.25457e-05	0.0200429	1.4531e-05	0.015565	RT
BOVINEHD2600002879	26	11121943	5.61418e-06	0.00677894	3.76708e-05	0.0303242	4.51187e-05	0.0404169	RT

## Sheet: S4.bull 24 PC loadings
traits	PC1	PC2	PC3	PC4	PC5	PC6	PC7	PC8	PC9	PC10	PC11	PC12	PC13	PC14	PC15	PC16	PC17	PC18	PC19	PC20	PC21	PC22	PC23	PC24
01.Prot	-0.274	-0.366	-0.161	0.177	0.068	0.024	-0.055	0.067	-0.048	-0.127	-0.082	-0.01	-0.033	-0.079	-0.051	0.014	-0.036	-0.102	-0.341	-0.022	0.002	0.013	-0.195	0.72
02.Fat	-0.212	-0.339	-0.114	0.163	-0.018	0.002	-0.161	0.087	-0.071	-0.21	0.108	-0.156	0.204	-0.164	0.271	-0.202	0.337	0.571	0.119	-0.03	0.04	-0.068	0.067	-0.182
03.Milk	-0.266	-0.327	-0.168	0.218	0.15	0.066	0.035	-0.022	-0.036	-0.007	-0.104	-0.035	-0.106	-0.028	-0.132	0.09	-0.161	-0.269	-0.345	-0.002	-0.021	-0.014	-0.143	-0.654
04.SCC	0.075	0.115	0.099	0.186	-0.508	0.015	0.275	0.078	-0.198	-0.378	-0.281	0.006	-0.222	-0.501	0.116	0.039	-0.097	-0.072	0.051	-0.005	-0.013	-0.041	0.015	-0.031
05.SurvDi	-0.157	-0.209	-0.183	-0.38	0.196	-0.091	-0.189	0.075	0.111	-0.294	0.196	0.04	-0.115	-0.246	0.068	0.093	-0.281	-0.269	0.531	-0.002	-0.043	-0.072	0.009	0.003
06.Fert	-0.158	-0.109	0.006	0.47	-0.093	0.238	0.183	-0.14	-0.146	0.252	0.031	-0.327	0.088	0.217	0.007	0.028	-0.149	-0.162	0.553	0.094	0.047	0.031	0.006	0.095
07.Temp	0.161	0.172	0.028	0.308	0.426	-0.085	-0.041	-0.063	-0.158	-0.517	0.027	-0.059	0.17	0.038	-0.139	0.025	0.017	-0.125	-0.027	-0.002	0.102	0.362	0.386	0.014
08.MSpeed	0.136	0.021	0.099	0.282	0.395	-0.067	-0.062	0.351	0.115	0.463	-0.034	-0.012	-0.33	-0.419	0.194	-0.015	-0.085	0.085	0.027	-0.024	0.002	0.126	0.14	0.036
09.Stat	-0.226	-0.024	0.107	-0.009	0.203	-0.244	0.303	-0.474	0.129	0.053	-0.074	0.04	-0.216	-0.254	-0.428	0.117	0.343	0.16	0.16	-0.001	0.057	-0.107	0.007	0.043
10.Like	0.274	0.215	0.072	0.24	0.335	-0.04	-0.051	0.027	-0.118	-0.185	0.027	-0.037	0.075	-0.006	-0.005	-0.039	-0.005	0.03	0.093	-0.022	-0.126	-0.49	-0.612	-0.01
11.Angul	-0.221	0.26	-0.038	0.195	-0.188	-0.175	-0.035	0.036	0.082	0.103	0.508	-0.02	0.169	-0.19	-0.005	-0.102	0.152	-0.345	-0.105	-0.474	0.109	-0.17	0.08	-0.003
11.Bone	-0.19	0.349	-0.327	0.096	-0.047	-0.082	-0.021	0.019	0.098	-0.015	0.195	0.037	-0.076	-0.063	0.015	-0.117	-0.067	0.043	-0.09	0.706	0.352	-0.064	-0.048	0
11.CentL	-0.291	0.169	0.111	-0.007	0.118	0.129	-0.044	0.052	-0.204	-0.073	-0.064	0.184	-0.244	0.258	0.272	0.48	-0.031	0.158	-0.002	-0.231	0.443	-0.207	0.074	0.009
11.ChestW	0.059	-0.228	0.52	-0.006	-0.034	0.03	-0.205	-0.011	-0.021	0.006	0.132	-0.043	0.079	-0.086	0.177	0.274	0.3817	-0.356	-0.082	0.425	-0.017	-0.153	0.081	-0.005
11.ForeA	-0.172	0.178	0.23	-0.261	0.139	0.292	-0.027	-0.171	-0.064	0.048	0.005	-0.483	0.257	-0.315	-0.066	0.014	-0.3818	0.165	-0.229	0.01	-0.001	-0.17	0.135	0.038
11.MuzW	0.014	-0.192	0.459	0.125	-0.116	-0.118	-0.063	-0.11	0.051	-0.17	0.405	0.022	-0.424	0.21	-0.102	-0.307	-0.354	0.189	-0.08	0.003	0.032	-0.004	0.007	-0.004
11.PinSet	0.001	-0.089	-0.034	-0.185	-0.005	-0.663	0.137	0.191	-0.569	0.154	0	-0.289	0.014	0.106	-0.023	0.033	-0.062	-0.008	-0.038	0.065	0.024	-0.069	0.052	-0.001
11.PinW	-0.203	0.017	0.203	0.09	0.067	-0.407	0.021	-0.283	0.278	0.008	-0.38	0.157	0.292	0.055	0.464	-0.211	-0.23	-0.099	0.003	-0.004	0.039	-0.018	-0.01	-0.001
11.RSet	0.035	0.136	-0.118	0.114	-0.206	-0.14	-0.775	-0.288	-0.058	0.071	-0.266	-0.222	-0.226	-0.019	-0.124	0.048	0.03	-0.012	0.048	-0.075	-0.014	0.028	-0.006	-0.008
11.RearAH	-0.236	0.184	0.045	-0.102	0.1	0.054	0.1	0.291	0.248	-0.188	-0.24	-0.431	-0.33	0.277	0.046	-0.297	0.277	-0.179	0	-0.017	-0.15	-0.162	0.13	0.009
11.RearAW	-0.207	0.009	0.241	0.138	-0.127	-0.11	-0.163	0.505	0.179	-0.013	-0.209	0.184	0.302	0.034	-0.522	0.101	-0.138	0.123	0.142	0.058	0.025	-0.138	0.082	-0.026
11.TeatPF	-0.228	0.072	0.101	-0.093	0.134	0.239	-0.127	-0.044	-0.526	0.123	-0.114	0.423	-0.029	-0.076	-0.078	-0.522	0.088	-0.149	0.082	0.046	-0.063	-0.082	0.111	-0.001
11.UdTex	-0.309	0.239	-0.052	0.142	-0.007	-0.072	-0.003	-0.046	-0.073	-0.02	0.174	0.143	-0.051	0.071	0.124	0.283	-0.062	0.156	-0.045	0.123	-0.773	0.036	0.114	0.021
24.OType	-0.304	0.194	0.28	-0.134	0.003	-0.011	-0.039	0.121	-0.073	-0.025	0.054	-0.104	0.023	-0.072	0.018	0.013	0.116	0.008	0.076	-0.027	0.061	0.633	-0.55	-0.064
colour represents the max absolute value in each column

## Sheet: S5.GWA of linear index
dairy alone lead SNPs	chr	rs	ps	b.cow1	se.cow1	p.cow1	b.bull2	se.bull2	p.bull2	pheno3
	18	ARS-BFGL-NGS-109285	57589121	221.491	24.9633	7.1412e-19	215.36	16.6682	3.45289e-38	RT
	11	ARS-BFGL-NGS-31097	103289035	28.1709	4.1884	1.74461e-11	34.7919	4.28428	4.62993e-16	RT
	14	ARS-BFGL-NGS-4939	1801116	598.101	14.9781	0	602.431	18.662	1.28364e-228	RT
	27	ARS-BFGL-NGS-57448	36155097	26.433	5.23145	4.35565e-07	42.4885	5.03829	3.36539e-17	RT
	1	BOVINEHD0100042331	146531838	16.2108	7.34912	0.0273968	40.2934	5.22856	1.29409e-14	RT
	3	BOVINEHD0300005120	15632410	107.68	34.4531	0.00177551	242.614	26.4332	4.37528e-20	RT
	5	BOVINEHD0500025193	88850154	28.444	5.50467	2.37573e-07	36.6689	4.46384	2.12774e-16	RT
	5	BOVINEHD0500026655	93933708	15.4959	5.00929	0.00197856	37.328	4.50616	1.19346e-16	RT
	5	BOVINEHD0500030387	105773582	20.2588	5.91557	0.000615597	33.746	4.10092	1.88979e-16	RT
	6	BOVINEHD0600005404	19487161	11.7357	7.03353	0.0952098	45.894	5.56015	1.53048e-16	RT
	6	BOVINEHD0600024233	88592892	27.9349	5.98713	3.07385e-06	42.619	5.39026	2.64375e-15	RT
	7	BOVINEHD0700007627	27383422	3.5402	9.4708	0.708551	46.4939	5.93434	4.69868e-15	RT
	14	BOVINEHD1400019659	69962282	230.232	43.7552	1.42638e-07	394.826	39.0813	5.37459e-24	RT
	18	BOVINEHD1800013457	45788738	24.3523	8.97383	0.00665359	55.8804	6.86946	4.13251e-16	RT
	20	BOVINEHD2000009021	31228912	118.412	19.5292	1.33328e-09	191.084	18.7863	2.65932e-24	RT
	20	BOVINEHD2000010950	38387354	24.4112	6.52144	0.000181681	53.6087	6.00477	4.34976e-19	RT
	20	BOVINEHD2000011457	40055568	51.1197	9.10864	1.99749e-08	78.2005	9.84289	1.94386e-15	RT
	20	BOVINEHD2000012175	42354764	7.62843	6.49087	0.239892	41.1821	5.37067	1.74757e-14	RT
	28	BOVINEHD2800006476	25054704	6.48304	6.52328	0.320305	40.0217	5.12141	5.51427e-15	RT
	29	BOVINEHD2900014293	48401516	39.7966	13.5844	0.00339429	69.8337	8.47336	1.69984e-16	RT
	6	BOVINEHD4100005283	87001138	106.629	30.1925	0.000412993	248.32	28.2743	1.59827e-18	RT
	18	ARS-BFGL-NGS-109285	57589121	99.9465	13.139	2.80798e-14	211.802	16.4312	5.10816e-38	PC
	11	ARS-BFGL-NGS-31097	103289035	19.3878	2.80534	4.81118e-12	31.7228	3.9585	1.11178e-15	PC
	14	ARS-BFGL-NGS-4939	1801116	365.546	11.0781	8.91128e-239	509.945	15.8548	5.74091e-227	PC
	27	ARS-BFGL-NGS-57448	36155097	16.9113	3.28772	2.69283e-07	39.7128	4.74711	5.97673e-17	PC
	1	BOVINEHD0100042331	146531838	8.52917	3.84698	0.0266157	40.7211	5.28868	1.36421e-14	PC
	3	BOVINEHD0300005120	15632410	88.3581	21.6352	4.42665e-05	233.622	25.4798	4.77767e-20	PC
	5	BOVINEHD0500025193	88850154	15.8165	3.40947	3.5011e-06	38.5528	4.70222	2.42678e-16	PC
	5	BOVINEHD0500026655	93933708	10.4107	2.95708	0.00043058	34.444	4.19269	2.1172e-16	PC
	5	BOVINEHD0500030387	105773582	12.7597	3.0754	3.33995e-05	34.1113	4.12874	1.43364e-16	PC
	6	BOVINEHD0600005404	19487161	11.1347	4.05726	0.00606257	45.9975	5.57139	1.50617e-16	PC
	6	BOVINEHD0600024233	88592892	14.9693	3.67737	4.68806e-05	42.691	5.40923	2.9679e-15	PC
	7	BOVINEHD0700007627	27383422	3.62953	5.34664	0.497237	47.7168	6.07626	4.06199e-15	PC
	14	BOVINEHD1400019659	69962282	148.694	29.5755	4.96615e-07	365.939	36.8066	2.72657e-23	PC
	18	BOVINEHD1800013457	45788738	10.6063	5.14068	0.039092	56.9088	6.98812	3.83516e-16	PC
	20	BOVINEHD2000009021	31228912	88.5707	12.9968	9.43973e-12	180.533	17.8353	4.40203e-24	PC
	20	BOVINEHD2000010950	38387354	13.4912	4.11915	0.00105578	52.4692	5.89244	5.36319e-19	PC
	20	BOVINEHD2000011457	40055568	34.0192	6.23912	4.96472e-08	77.0516	9.61221	1.0923e-15	PC
	20	BOVINEHD2000012175	42354764	7.09149	4.03902	0.0791321	42.1323	5.50442	1.9443e-14	PC
	28	BOVINEHD2800006476	25054704	4.67287	3.74169	0.211714	40.5703	5.20395	6.38744e-15	PC
	29	BOVINEHD2900014293	48401516	15.232	7.53196	0.0431433	71.3266	8.68963	2.24437e-16	PC
	6	BOVINEHD4100005283	87001138	87.4918	20.7547	2.49216e-05	237.198	27.2699	3.37376e-18	PC
	18	ARS-BFGL-NGS-109285	57589121	216.547	24.1141	2.70528e-19	210.525	16.328	4.89456e-38	CT
	11	ARS-BFGL-NGS-31097	103289035	27.548	4.19875	5.34493e-11	34.0333	4.26723	1.51756e-15	CT
	14	ARS-BFGL-NGS-4939	1801116	598.859	14.9593	0	602.69	18.6805	2.30624e-228	CT
	27	ARS-BFGL-NGS-57448	36155097	26.3704	5.1822	3.60622e-07	42.0441	5.03063	6.39953e-17	CT
	1	BOVINEHD0100042331	146531838	16.2986	7.59234	0.0318156	40.6331	5.29287	1.6292e-14	CT
	3	BOVINEHD0300005120	15632410	108.886	34.7932	0.00175088	241.884	26.5842	9.13488e-20	CT
	5	BOVINEHD0500025193	88850154	28.9367	5.75049	4.85268e-07	37.2771	4.54449	2.35032e-16	CT
	5	BOVINEHD0500026655	93933708	14.3635	5.11995	0.00502525	37.2676	4.52545	1.79367e-16	CT
	5	BOVINEHD0500030387	105773582	20.296	6.13224	0.000933907	34.5136	4.20313	2.1864e-16	CT
	6	BOVINEHD0600005404	19487161	11.4158	7.20242	0.112969	46.66	5.66255	1.72056e-16	CT
	6	BOVINEHD0600024233	88592892	27.2974	6.07514	7.01313e-06	42.5265	5.43252	4.95201e-15	CT
	7	BOVINEHD0700007627	27383422	3.91618	9.73108	0.68736	48.1141	6.14651	4.96205e-15	CT
	14	BOVINEHD1400019659	69962282	229.035	43.8231	1.72888e-07	392.092	39.2155	1.549e-23	CT
	18	BOVINEHD1800013457	45788738	25.1411	9.26904	0.00668045	56.8084	6.99138	4.45592e-16	CT
	20	BOVINEHD2000009021	31228912	123.932	19.8118	3.9628e-10	190.19	18.8759	7.06856e-24	CT
	20	BOVINEHD2000010950	38387354	25.2666	6.64237	0.000142466	53.8207	6.03702	4.87323e-19	CT
	20	BOVINEHD2000011457	40055568	51.7931	9.23453	2.03932e-08	78.0716	9.86446	2.48395e-15	CT
	20	BOVINEHD2000012175	42354764	8.12897	6.78917	0.231172	42.5337	5.52267	1.34316e-14	CT
	28	BOVINEHD2800006476	25054704	6.09495	6.76518	0.367626	40.5597	5.20989	6.96396e-15	CT
	29	BOVINEHD2900014293	48401516	39.998	14.3063	0.0051766	72.4194	8.87103	3.25218e-16	CT
	6	BOVINEHD4100005283	87001138	115.092	30.2674	0.000143239	244.709	28.1816	3.84453e-18	CT
dairy-beef shared SNPs	chr	rs	ps	b.cow1	se.cow1	p.cow1	b.bull2	se.bull2	p.bull2	pheno3
	5	BOVINEHD0500013888	48033923	7.33322	13.6305	0.590578	54.6199	8.34873	6.05765e-11	RT
	5	BOVINEHD0500013912	48162446	1.03111	5.58464	0.853516	26.6496	4.40162	1.40853e-09	RT
	5	BOVINEHD0500015198	53089084	46.8197	40.0585	0.242491	197.724	33.8964	5.43773e-09	RT
	7	BOVINEHD0700026601	90830694	0.76505	4.18157	0.854831	22.5265	3.57625	2.99745e-10	RT
	7	BOVINEHD0700027215	93190119	53.7982	24.3303	0.0270249	114.648	16.4093	2.8119e-12	RT
	7	BOVINEHD0700027958	96059319	3.53741	4.439	0.425512	19.1692	3.34675	1.01802e-08	RT
	8	BOVINEHD0800032170	107437787	6.99007	6.5244	0.284001	28.4263	4.25599	2.40377e-11	RT
	9	BOVINEHD0900024357	86844870	9.42189	9.53426	0.323048	46.992	7.75627	1.37328e-09	RT
	13	BOVINEHD1300011837	40921471	23.4533	7.48529	0.00172884	40.1271	6.92643	6.90023e-09	RT
	14	BOVINEHD1400007589	26337738	0.304453	4.61089	0.947355	26.454	4.15484	1.92726e-10	RT
	14	BOVINEHD1400008622	29723789	29.3327	14.9984	0.0504984	79.4273	13.2359	1.96242e-09	RT
	28	BOVINEHD2800000509	1375913	1.62723	4.25804	0.702346	22.4636	3.68292	1.06466e-09	RT
	29	BOVINEHD2900013167	43980089	24.3485	6.14062	7.33492e-05	30.1868	5.2593	9.48449e-09	RT
	29	BOVINEHD2900013548	45529356	33.4741	7.20734	3.40994e-06	33.7042	5.83483	7.63275e-09	RT
	5	BOVINEHD0500013888	48033923	7.59799	6.7816	0.262551	52.9226	8.10105	6.45444e-11	PC
	5	BOVINEHD0500013912	48162446	3.32562	3.09326	0.282321	27.2584	4.42002	6.95902e-10	PC
	5	BOVINEHD0500015198	53089084	6.96447	23.539	0.76733	189.105	32.7744	7.93134e-09	PC
	7	BOVINEHD0700026601	90830694	0.590486	2.33142	0.800057	21.0837	3.34527	2.92845e-10	PC
	7	BOVINEHD0700027215	93190119	34.6484	13.5353	0.0104713	116.393	16.6459	2.70363e-12	PC
	7	BOVINEHD0700027958	96059319	1.66126	2.66309	0.532751	20.3392	3.53625	8.83905e-09	PC
	8	BOVINEHD0800032170	107437787	4.1675	3.01871	0.167415	28.3461	4.20822	1.62926e-11	PC
	9	BOVINEHD0900024357	86844870	5.39289	5.22581	0.302085	45.7761	7.53882	1.26291e-09	PC
	13	BOVINEHD1300011837	40921471	14.1216	4.55275	0.00192368	41.2317	7.12292	7.09738e-09	PC
	14	BOVINEHD1400007589	26337738	-1.18991	2.6417	0.652399	24.5967	3.89269	2.63802e-10	PC
	14	BOVINEHD1400008622	29723789	10.4382	8.2229	0.204297	78.9569	13.1118	1.72445e-09	PC
	28	BOVINEHD2800000509	1375913	-0.311394	2.43912	0.898413	21.418	3.50568	9.99351e-10	PC
	29	BOVINEHD2900013167	43980089	16.3556	3.90575	2.81965e-05	30.6119	5.30374	7.84446e-09	PC
	29	BOVINEHD2900013548	45529356	27.9909	4.75521	3.94764e-09	35.6093	6.13764	6.56084e-09	PC
	5	BOVINEHD0500013888	48033923	6.36792	13.1982	0.629462	53.0471	8.15444	7.75351e-11	CT
	5	BOVINEHD0500013912	48162446	1.33946	6.11162	0.826521	27.7548	4.56631	1.21568e-09	CT
	5	BOVINEHD0500015198	53089084	52.8521	41.2826	0.200457	199.519	34.7251	9.15632e-09	CT
	7	BOVINEHD0700026601	90830694	1.71214	3.99982	0.668611	21.9989	3.51128	3.72305e-10	CT
	7	BOVINEHD0700027215	93190119	50.5357	24.4795	0.0389791	114.873	16.4342	2.75108e-12	CT
	7	BOVINEHD0700027958	96059319	4.44729	4.56604	0.33006	18.9192	3.32553	1.2772e-08	CT
	8	BOVINEHD0800032170	107437787	6.45377	6.61064	0.328931	28.713	4.29716	2.35921e-11	CT
	9	BOVINEHD0900024357	86844870	9.04032	9.47268	0.339903	46.1307	7.64821	1.62375e-09	CT
	13	BOVINEHD1300011837	40921471	24.7336	7.6903	0.00129898	40.5697	7.01583	7.35579e-09	CT
	14	BOVINEHD1400007589	26337738	0.0463225	4.57484	0.991921	26.0209	4.10385	2.28877e-10	CT
	14	BOVINEHD1400008622	29723789	33.9628	15.4924	0.0283631	80.1295	13.3777	2.10119e-09	CT
	28	BOVINEHD2800000509	1375913	2.37588	4.25293	0.576404	22.1145	3.64214	1.26465e-09	CT
	29	BOVINEHD2900013167	43980089	25.1972	6.43802	9.08484e-05	30.7495	5.39839	1.22613e-08	CT
	29	BOVINEHD2900013548	45529356	40.0499	8.34188	1.57824e-06	36.2486	6.35571	1.175e-08	CT
1: beta, standard error and p value of GWA of linear index calculated using phenotype of the validation population (cow).
2: beta, standard error and p value of GWA of linear index calculated only using phenotype of the discovery population (bull). A SNP is validated if beta1 and beta2 had the same effect directions.
3: RT: raw traits; PC: principal components; CT: Cholesky transformed traits

## Sheet: S6.dairy.alone.joint.tvals
RTs	chr	rs	ps	01.Prot	02.Fat	03.Milk	04.SCC	05.SurvDi	06.Fert	07.Temp	08.MSpeed	09.Stat	10.Like	11.Angul	11.Bone	11.CentL	11.ChestW	11.ForeA	11.MuzW	11.PinSet	11.PinW	11.RSet	11.RearAH	11.RearAW	11.TeatPF	11.UdTex	24.OType
316/5041	1	BOVINEHD0100042331	146531838	-1.29591		-2.01911	3.26726	-3.18463		2.02602	-1.54274		3.59495			-1.35706		1.19196	1.99456	-2.35098	-1.03408
	3	BOVINEHD0300005120	15632410	-3.25272		1.21299											1.92797						-1.7376		1.13171	-1.43532
	5	BOVINEHD0500025193	88850154	-2.53258	-3.43384		-1.75736	1.30029	-2.35878		-1.7682	1.30393			-1.24802			4.56663						-2.45961	1.67657	1.28457	1.46182
	5	BOVINEHD0500026655	93933708	-2.82765	2.57591	-3.71948					2.35879						-1.95887								1.35312
	5	BOVINEHD0500030387	105773582				-1.8282	1.44926	-3.76527	2.31904	3.09774	-3.83412			1.37295						-1.07703	1.39844	1.0016	2.15317
	6	BOVINEHD0600005404	19487161		-2.0779		-1.41907			2.07153		3.45976			1.04415		-3.92342		-3.28138				2.94191
	6	BOVINEHD4100005283	87001138	4.21643			1.00572	-1.75635					-1.72275							-1.47153
	6	BOVINEHD0600024233	88592892			1.23284	3.9141	-4.08362	3.49616					1.05867	1.97675	-1.5528	-1.24652		-1.34173		-1.76245	1.76516	1.42849	1.55148		1.45657
	7	BOVINEHD0700007627	27383422	-2.25642		-1.86203	1.36053	-1.50343								-1.24875	1.86101		1.15157		-2.44087	-1.23415			3.2675
	11	ARS-BFGL-NGS-31097	103289035	3.4412	-3.00696	2.53415	-2.11885	1.16585	-1.31665
	14	ARS-BFGL-NGS-4939	1801116	-12.8313	16.307	-17.6057			2.86027	1.75979	-1.53247							2.97075					-2.08695	-2.16522
	14	BOVINEHD1400019659	69962282			4.01824	-3.14486	1.27507				2.55255					-1.75124		-1.70945		1.04714	-1.03385		-1.79305	1.745
	18	BOVINEHD1800013457	45788738			-1.07747	-2.50777		-2.54599				1.23931	-1.91733	1.76722	1.93368		3.93374	-1.72461	1.514			1.61477		1.27707	1.21972	2.71704
	18	ARS-BFGL-NGS-109285	57589121	-3.83068		-1.69722	2.56375	-6.88236	6.89808		1.95496	4.66017		3.78578	-2.87229		3.80132	2.43312	4.24686	-2.92734	3.11913	-1.11863	-1.26953		1.75195	1.852	1.88537
	20	BOVINEHD2000009021	31228912	-2.2212		2.03191					1.3391										1.3737						1.6237
	20	BOVINEHD2000010950	38387354	-2.77344	-2.73672			-1.55426	-1.37017				2.09992		-1.01873		1.46028	-2.85709			1.84635				2.34798	-1.44165
	20	BOVINEHD2000011457	40055568	1.6467		2.43907			1.52157	-1.01706						1.49809	1.03019		1.2584	-1.70797		-1.09625	1.19952	1.40208		1.54379
	20	BOVINEHD2000012175	42354764		-1.30205		-2.51895				1.48172				-1.9398						1.17158	-2.44719		-1.45206	1.63651
	27	ARS-BFGL-NGS-57448	36155097	3.40944	-2.90915	2.27956		1.94162	-2.17367							1.60321			1.09468		1.49712	-1.1708		1.83987	2.37538	1.21456
	28	BOVINEHD2800006476	25054704			1.30963						-2.21543		-1.84554	-2.08684					-2.79311		-1.33838			-2.81925
	29	BOVINEHD2900014293	48401516	2.2083	1.60434	1.73727		-2.35095	3.91197			2.24491								-2.26973		3.49774		-1.70798
PCs	chr	rs	ps	PC1	PC2	PC3	PC4	PC5	PC6	PC7	PC8	PC9	PC10	PC11	PC12	PC13	PC14	PC15	PC16	PC17	PC18	PC19	PC20	PC21	PC22	PC23	PC24
319/5041	1	BOVINEHD0100042331	146531838	1.66416	1.21461		2.04282	-1.30404	2.2952		-1.25906		-3.10603					-1.39981							-1.38161	-2.90167
	3	BOVINEHD0300005120	15632410					2.39477							1.31577						-1.10924						-6.22969
	5	BOVINEHD0500025193	88850154				-4.56027	1.85521			-2.6317	-2.45902				1.33974			2.06463	-1.67243	-1.38186	-1.63257		-3.17912		-1.18134
	5	BOVINEHD0500026655	93933708		2.25823		1.30433			-2.26194		-1.28282						2.20257	-2.60908		4.7625	2.551
	5	BOVINEHD0500030387	105773582		1.7166			2.62294		-4.50443	3.75002								-1.38515	-2.94176		-1.67357	1.95382
	6	BOVINEHD0600005404	19487161		2.66674	-2.05694		3.52717		2.77782	-1.24203			2.68814	-2.18816			-1.82924				1.27704	-1.22875				1.41777
	6	BOVINEHD4100005283	87001138					-2.39827	1.2443										-1.12437			-2.74913					5.85181
	6	BOVINEHD0600024233	88592892		1.76374		3.70976	-3.25299	1.52363	1.14999					-2.58717			-1.80142					1.78732	-1.51728	1.8466		-1.82999
	7	BOVINEHD0700007627	27383422			1.5339		-1.08891				-2.43419	1.51216	-1.66583				-1.09884	-3.35303	1.4926			1.23		1.20798	1.79074
	11	ARS-BFGL-NGS-31097	103289035				-1.31595	1.74155								-1.14426		-2.29445			-2.83067	-2.45216				-3.19374	3.94825
	14	ARS-BFGL-NGS-4939	1801116	1.09729	1.69259			-1.11822		-2.30245	-2.34299		-2.6985		-4.05513	7.34335		7.06546	-5.04769	8.15248	15.877	11.9404			-3.58978	6.86092	-5.29766
	14	BOVINEHD1400019659	69962282				-1.73226	3.78002		1.31734	-2.02253						1.30565		-1.17749								-4.65785
	18	BOVINEHD1800013457	45788738		1.88346		-2.65283	4.01015					1.08932						1.59674		3.23171		3.04508
	18	ARS-BFGL-NGS-109285	57589121			6.52085	5.58865	-1.1005	1.52107	3.43577	-5.21965		3.58287			1.12344				1.67798		1.35316	-1.96863
	20	BOVINEHD2000009021	31228912					1.13344	-1.32406				1.66243							-3.07485					2.86366		-5.68012
	20	BOVINEHD2000010950	38387354												3.2931	3.0462			-2.65645		-4.41467						-1.07549
	20	BOVINEHD2000011457	40055568	-1.08936			1.57077		1.82546	1.1857	1.19846	1.36078				-1.96522			2.44341				1.88376
	20	BOVINEHD2000012175	42354764				-1.1273	3.34317		1.96103			2.13395		2.0979					-1.01243			-1.30327	-1.22467	3.43298	-1.45737
	27	ARS-BFGL-NGS-57448	36155097	-1.64271				2.01965				1.08963			3.68194					-2.19559	-3.22505	-2.12696					3.88274
	28	BOVINEHD2800006476	25054704		-2.37942		1.45273	-1.2623	2.44404			2.56596								-1.73129	2.4124	-3.57462
	29	BOVINEHD2900014293	48401516				3.28727				-4.36948				-1.44874					2.57121						-2.65783	2.00565
CTs	chr	rs	ps	01.Prot	02.Fat	03.Milk	04.SCC	05.SurvDi	06.Fert	07.Temp	08.MSpeed	09.Stat	10.Like	11.Angul	11.Bone	11.CentL	11.ChestW	11.ForeA	11.MuzW	11.PinSet	11.PinW	11.RSet	11.RearAH	11.RearAW	11.TeatPF	11.UdTex	24.OType
323/5041	1	BOVINEHD0100042331	146531838	-1.29592		-1.12019	2.99459	-2.28319		1.59267	-2.18408		3.7678					1.94341	1.1937	-1.6968
	3	BOVINEHD0300005120	15632410	-3.25272		7.48411		1.11226									1.69623						-2.16277			-2.56562
	5	BOVINEHD0500025193	88850154	-2.53257	-2.48274		-1.92278	1.89363			-2.15716	1.05862	1.15956		-1.50407			3.93485	-1.88086				-1.57632			2.83012
	5	BOVINEHD0500026655	93933708	-2.82765	4.5799						2.22726					1.33817	-1.62986			1.05212					1.42183
	5	BOVINEHD0500030387	105773582				-1.99749	1.31616	-2.78876	2.31919	2.71994	-3.29912			2.04995		1.4216		2.87347					2.46826
	6	BOVINEHD0600005404	19487161		-1.89729		-1.40094			1.86159		3.35943					-3.82998		-2.10721						-1.78507		-1.94114
	6	BOVINEHD4100005283	87001138	4.21642	-1.46549	-6.55077		-2.79213								-1.16997				-1.55343
	6	BOVINEHD0600024233	88592892			2.33769	4.11312	-2.83569	1.04137				-1.662		2.33182	-1.8264					-1.23407	1.14851	2.42896	1.90664		1.5262	1.22046
	7	BOVINEHD0700007627	27383422	-2.25642			1.219						-2.20304			-1.16044	1.71511				-2.45965	-1.17143			4.60032
	11	ARS-BFGL-NGS-31097	103289035	3.44122	-5.49726	-2.92587	-2.09616						1.61827				1.33291				-1.33875
	14	ARS-BFGL-NGS-4939	1801116	-12.8313	23.8427	-1.88743	-1.34029		4.50095	1.60417	-1.22852	3.74978			1.41667		-2.17855	1.7407					-1.49877				-4.06043
	14	BOVINEHD1400019659	69962282			7.25391		1.11105			-1.20849						-1.78963							-1.23357	1.52636
	18	BOVINEHD1800013457	45788738				-2.62391		-1.47303					-1.1076	3.24437	2.31697		3.51724		1.92672						1.23549
	18	ARS-BFGL-NGS-109285	57589121	-3.83068	1.20708	3.59024	2.55668	-5.58283	4.61712			5.21418		1.88658	-4.87122	-1.1541	1.58651	1.61674		-2.14645			-1.01454	-1.51618	2.03356
	20	BOVINEHD2000009021	31228912	-2.2212		7.16371															1.57134						2.84349
	20	BOVINEHD2000010950	38387354	-2.77344	-1.58027			-1.55093			-1.65568	-1.49686					1.46724	-2.74597			2.83412			1.05646	4.06617	-1.38105
	20	BOVINEHD2000011457	40055568	1.64671		1.13129	1.87412								1.24221	1.23646	1.65282									1.57756
	20	BOVINEHD2000012175	42354764			1.11045	-2.59027								-1.80098						1.194	-2.02076			1.68908	1.77162
	27	ARS-BFGL-NGS-57448	36155097	3.40945	-5.33164	-3.30458													1.50064						1.61991		-1.96648
	28	BOVINEHD2800006476	25054704			1.80345		-2.92445				-2.23295		-1.64952	-1.0373										-2.34222
	29	BOVINEHD2900014293	48401516	2.2083				-3.03449	2.57695			1.99613		-1.23598					-2.19677	-2.08637		3.55031		-1.89625	-1.56931
Only t values absoulte value >=1 and showed consistent effect directions in discovery and validation population were shown. Bold t values were for the SNPs whose effects had single-trait GWA sP<0.05 in validation population.
1: the denominator is the count of incidences where a SNP had consistent effect directions (including those ones with absolute t value <1 which were not shown here) between the discovery and validation populations. The numerator is the count of total incidences of all included SNP effects tested across all traits.

## Sheet: S7.dairy.beef.joint.tvals
RTs	Chr	SNP	bp	01.Prot	02.Fat	03.Milk	04.SCC	05.SurvDi	06.Fert	07.Temp	08.MSpeed	09.Stat	10.Like	11.Angul	11.Bone	11.CentL	11.ChestW	11.ForeA	11.MuzW	11.PinSet	11.PinW	11.RSet	11.RearAH	11.RearAW	11.TeatPF	11.UdTex	24.OType
195/3361	5	BOVINEHD0500013888	48033923							1.02259				-1.37066	-1.53486	-1.92987	1.79049					-1.89743			-1.57422
	5	BOVINEHD0500013912	48162446				-2.91518			1.3775		1.24656				-1.57752	-2.19516	-1.41291						-1.05328			-1.15813
	5	BOVINEHD0500015198	53089084	1.46416			2.82523								-1.57493				-1.49919		1.4723		1.15325
	7	BOVINEHD0700026601	90830694	2.33186										1.17918	2.1508	2.66451		1.79523					2.29561	2.32197	1.81378	3.50052	2.00671
	7	BOVINEHD0700027215	93190119					-3.15848	1.11892			1.34587			-3.31135		1.94787			-1.01371		-2.91079	-1.78681		-1.22506	-1.56908
	7	BOVINEHD0700027958	96059319		-1.25801		-1.038		-1.76348			-1.33868	2.63618			-2.50033			-1.58123		-1.72025			-3.27167		-1.49995
	8	BOVINEHD0800032170	107437787				1.15988		-3.10235	2.45425				-1.5524	-1.01251							-1.86967	-1.10137			-1.44145
	9	BOVINEHD0900024357	86844870						-1.83683		2.00314					1.55366		2.44111	-2.12235			-1.12696			2.65458		1.30315
	13	BOVINEHD1300011837	40921471				-1.39746		1.4273		2.07389				-1.72839	-3.13855	1.6906	-1.04366	1.25766	1.77081				1.1774
	14	BOVINEHD1400007589	26337738			1.04234				1.57379						1.68697				-2.16559	3.61824	1.09383			1.52919
	14	BOVINEHD1400008622	29723789							-1.51018				-2.17954			-1.09245		-1.29987	1.9847	-2.1473	2.42888
	28	BOVINEHD2800000509	1375913	-1.71352		-1.65126				1.09386				1.71836		1.44268									-1.94769
	29	BOVINEHD2900013167	43980089			1.4059						-1.35365	1.19903	-2.45627							-1.03667			-1.86988		-2.77495	-2.74123
	29	BOVINEHD2900013548	45529356	-1.00025										2.20533	1.67259	2.00283				1.48657				1.028
PCs	Chr	SNP	bp	PC1	PC2	PC3	PC4	PC5	PC6	PC7	PC8	PC9	PC10	PC11	PC12	PC13	PC14	PC15	PC16	PC17	PC18	PC19	PC20	PC21	PC22	PC23	PC24
204/3361	5	BOVINEHD0500013888	48033923		-1.35249	1.09637									-1.25259				1.0814					-1.05891	3.63303		2.07944
	5	BOVINEHD0500013912	48162446			-2.21302		2.27579	-2.3958		-1.2178			-1.23234							1.69389	2.50576					1.04938
	5	BOVINEHD0500015198	53089084							1.67153	1.25608						-1.28071	2.70222					-2.77368				1.2368
	7	BOVINEHD0700026601	90830694	-2.39858	2.21227				1.62469		2.71196
	7	BOVINEHD0700027215	93190119	1.90454	-1.16307	2.41244				3.39508	-1.37925		1.74305					-1.71441	1.57901				-1.76076
	7	BOVINEHD0700027958	96059319	3.39769		-1.90234	-1.03246	1.25187								1.80726						-1.22579	1.13973			-1.24242
	8	BOVINEHD0800032170	107437787		-1.0982			1.38253					-4.56865			1.02485	-2.24484		1.20142		1.66953	-1.45369
	9	BOVINEHD0900024357	86844870				-1.71283		1.1114								-3.3329
	13	BOVINEHD1300011837	40921471		-2.07638		1.65114		-1.61562		1.07956		1.45882		-1.87347			-2.16447						-2.63467			1.39838
	14	BOVINEHD1400007589	26337738		1.00436		1.76828			-1.2517			-1.90844		1.30529
	14	BOVINEHD1400008622	29723789	1.37603		-2.07892						-1.55964	1.56408					-1.59338		-1.58739	1.03799	1.65943			-2.27965
	28	BOVINEHD2800000509	1375913		1.49243					3.03428								1.9992	1.90513							2.01349
	29	BOVINEHD2900013167	43980089	2.05529	-1.84251	-1.50626		1.1207	1.84693					1.44669					-2.69082						-1.50146
	29	BOVINEHD2900013548	45529356	-1.3831	1.18296				-1.58003	-1.74239		-1.27883		-2.43058										2.49848			-2.32737
CTs	Chr	SNP	bp	01.Prot	02.Fat	03.Milk	04.SCC	05.SurvDi	06.Fert	07.Temp	08.MSpeed	09.Stat	10.Like	11.Angul	11.Bone	11.CentL	11.ChestW	11.ForeA	11.MuzW	11.PinSet	11.PinW	11.RSet	11.RearAH	11.RearAW	11.TeatPF	11.UdTex	24.OType
188/3361	5	BOVINEHD0500013888	48033923			-2.14469				1.31977					-1.02742	-1.97575						-1.61678					1.36164
	5	BOVINEHD0500013912	48162446				-2.76924							-1.09664	1.45844	-1.99511	-2.13877	-1.06338
	5	BOVINEHD0500015198	53089084	1.46417	-1.2182	-1.75946	2.7796				1.05957		1.10914				-2.02828		-1.8278		2.12792		1.18075
	7	BOVINEHD0700026601	90830694	2.33187										1.37451	1.95584	2.26671		1.96278					1.10831	1.6742
	7	BOVINEHD0700027215	93190119					-2.87937				1.63121			-3.44539					-1.07706	-1.61645
	7	BOVINEHD0700027958	96059319				-1.30016		-1.07652				2.5746			-1.8337						-1.18944		-1.90173
	8	BOVINEHD0800032170	107437787				1.20439		-3.35488	2.81832		1.14119		-1.25257								-1.59596			-1.71428
	9	BOVINEHD0900024357	86844870						-1.61519		2.40153		-1.15956			1.43835		2.30004	-2.02297						1.66657
	13	BOVINEHD1300011837	40921471				-1.42165	-1.52141			1.68547				-1.40713	-2.88191	1.19302			1.80857				1.87464		2.00241
	14	BOVINEHD1400007589	26337738		-1.36941					1.69276	-1.03044		-1.52879			1.43638	1.20716			-1.64131	3.30849	1.12576
	14	BOVINEHD1400008622	29723789										1.9438		1.06074					1.7716	-1.42715	2.77383		1.0719
	28	BOVINEHD2800000509	1375913	-1.71352									-1.02248	1.5378		1.48335				1.10135					-2.62188		-1.87242
	29	BOVINEHD2900013167	43980089			1.39097						-1.6906	1.85114	-1.91864											1.73101	-1.42189
	29	BOVINEHD2900013548	45529356	-1.00024	1.64565	1.29477								2.36603		1.32233		-1.40684		1.4877			-1.22679	1.04626		-1.86576
Only t values absoulte value >=1 and showed consistent effect directions in discovery and validation population were shown. Bold t values were for the SNPs whose effects had single-trait GWA sP<0.05 in validation population.
1: the denominator is the count of incidences where a SNP had consistent effect directions (including those ones with absolute t value <1 which were not shown here) between the discovery and validation populations. The numerator is the count of total incidences of all included SNP effects tested across all traits.
